# Supplementary material for: Root-Associated Mycobiomes of Common Temperate Plants (Calluna vulgaris and Holcus lanatus) Are Strongly Affected by Winter Climate Conditions
Source: Microb Ecol. 2021 Jan 16;82(2):403–15. doi: 10.1007/s00248-020-01667-7 (PMC8384817; doi:10.1007/s00248-020-01667-7)
Supplement: Supplementary file 1 — Precipitation data. (XLSX 79 kb) [file 248_2020_1667_MOESM1_ESM.xlsx]

## Sheet: S1
Suppl. S1 for the article by Mathilde Borg Dahl (dahlm (at) uni-greifswald.de), Derek Persoh, Anke Jentsch and Jürgen Kreyling. Root-associated mycobiomes of common temperate plants (Calluna vulgaris and Holcus lanatus) are strongly affected by winter climate conditions. Microbial Ecology
date	upland	lowland
2009-01-01	0	0.04
2009-01-02	0	0
2009-01-03	0	0
2009-01-04	0	2.55
2009-01-05	0	2.14
2009-01-06	0	0
2009-01-07	0	0.03
2009-01-08	0	0
2009-01-09	0	0
2009-01-10	0	0
2009-01-11	0	0
2009-01-12	0	0
2009-01-13	0	0
2009-01-14	2.6	0.03
2009-01-15	4	0
2009-01-16	0	0
2009-01-17	1.8	1.39
2009-01-18	5.6	3.84
2009-01-19	2.8	3.1
2009-01-20	5	5.06
2009-01-21	1.1	1.09
2009-01-22	0	0
2009-01-23	6.3	9.65
2009-01-24	4.6	1.43
2009-01-25	0	0
2009-01-26	0.1	0
2009-01-27	0	0
2009-01-28	0	0
2009-01-29	0.2	0.03
2009-01-30	0.1	0
2009-01-31	0	0.03
2009-02-01	0	0
2009-02-02	0.2	0
2009-02-03	0.1	0
2009-02-04	0	0
2009-02-05	0	0
2009-02-06	0	0.06
2009-02-07	0	0.16
2009-02-08	0.4	0
2009-02-09	0.1	0.03
2009-02-10	15.3	17.02
2009-02-11	0	2.22
2009-02-12	3	2.81
2009-02-13	3.9	1.34
2009-02-14	1.5	0.4
2009-02-15	0	0
2009-02-16	0.1	1.88
2009-02-17	0.9	6.14
2009-02-18	1.1	0
2009-02-19	4.8	0
2009-02-20	0.5	4.62
2009-02-21	8.9	0.81
2009-02-22	5.1	6.27
2009-02-23	4.7	1.15
2009-02-24	0.4	1.53
2009-02-25	8.7	0
2009-02-26	4.1	1.93
2009-02-27	9.7	2.9
2009-02-28	1.1	0.09
2009-03-01	0	0
2009-03-02	0.7	2.53
2009-03-03	2.2	0.93
2009-03-04	0	0
2009-03-05	1.6	0.78
2009-03-06	3.5	5.69
2009-03-07	0.8	0.49
2009-03-08	5.3	2.13
2009-03-09	3.4	6.73
2009-03-10	11.3	9.44
2009-03-11	3.2	3.01
2009-03-12	10.5	7.45
2009-03-13	1.7	0.72
2009-03-14	0.1	0.22
2009-03-15	5.1	2.97
2009-03-16	2.8	0.09
2009-03-17	0	0
2009-03-18	0	0
2009-03-19	1.5	0
2009-03-20	0	0
2009-03-21	0	0
2009-03-22	0	0
2009-03-23	7.3	5.8
2009-03-24	1.6	1.43
2009-03-25	5.2	4.75
2009-03-26	9.9	7.09
2009-03-27	4.9	3.15
2009-03-28	4.3	3.02
2009-03-29	0	0.09
2009-03-30 01:00:00	0	0
2009-03-31 01:00:00	0	0
2009-04-01 01:00:00	0	0
2009-04-02 01:00:00	0	0
2009-04-03 01:00:00	0	0
2009-04-04 01:00:00	0	0
2009-04-05 01:00:00	0.1	0.92
2009-04-06 01:00:00	0	0
2009-04-07 01:00:00	0.2	0
2009-04-08 01:00:00	0	0
2009-04-09 01:00:00	0	0
2009-04-10 01:00:00	0	0
2009-04-11 01:00:00	0	0
2009-04-12 01:00:00	0	0
2009-04-13 01:00:00	0	0
2009-04-14 01:00:00	0	0
2009-04-15 01:00:00	0	0
2009-04-16 01:00:00	4.9	0.37
2009-04-17 01:00:00	39	37.53
2009-04-18 01:00:00	1	2.05
2009-04-19 01:00:00	0	0
2009-04-20 01:00:00	0.1	0
2009-04-21 01:00:00	0	0
2009-04-22 01:00:00	0	0
2009-04-23 01:00:00	1.8	1.87
2009-04-24 01:00:00	0	0
2009-04-25 01:00:00	0	0
2009-04-26 01:00:00	0	0
2009-04-27 01:00:00	0	0
2009-04-28 01:00:00	3.6	6.79
2009-04-29 01:00:00	27	11.8
2009-04-30 01:00:00	3.8	8.5
2009-05-01 01:00:00	0.1	0
2009-05-02 01:00:00	0.2	0
2009-05-03 01:00:00	0.2	0.26
2009-05-04 01:00:00	4.3	0.95
2009-05-05 01:00:00	2.2	2.49
2009-05-06 01:00:00	8.3	3.26
2009-05-07 01:00:00	0	0
2009-05-08 01:00:00	17.4	1.68
2009-05-09 01:00:00	5.8	8.58
2009-05-10 01:00:00	2.2	0.39
2009-05-11 01:00:00	3.9	9.01
2009-05-12 01:00:00	0.1	0
2009-05-13 01:00:00	1.3	3.41
2009-05-14 01:00:00	0	0.72
2009-05-15 01:00:00	0.2	0.61
2009-05-16 01:00:00	2.3	2.67
2009-05-17 01:00:00	2.6	1
2009-05-18 01:00:00	2.9	6.41
2009-05-19 01:00:00	0.1	0
2009-05-20 01:00:00	0	0
2009-05-21 01:00:00	4.3	8.34
2009-05-22 01:00:00	11.3	1.54
2009-05-23 01:00:00	0.1	0
2009-05-24 01:00:00	0	0
2009-05-25 01:00:00	0	0
2009-05-26 01:00:00	8.2	6.77
2009-05-27 01:00:00	3.3	0.69
2009-05-28 01:00:00	11.4	0.96
2009-05-29 01:00:00	0.1	0
2009-05-30 01:00:00	1.1	0
2009-05-31 01:00:00	0	0
2009-06-01 01:00:00	0	0
2009-06-02 01:00:00	0.1	0
2009-06-03 01:00:00	0	0
2009-06-04 01:00:00	0	0
2009-06-05 01:00:00	0	0
2009-06-06 01:00:00	6.6	3.76
2009-06-07 01:00:00	7	16.69
2009-06-08 01:00:00	0.2	0
2009-06-09 01:00:00	12.7	7.11
2009-06-10 01:00:00	0.7	1.92
2009-06-11 01:00:00	14.4	11.84
2009-06-12 01:00:00	2.2	0.52
2009-06-13 01:00:00	0	0
2009-06-14 01:00:00	0	0
2009-06-15 01:00:00	19.9	6.78
2009-06-16 01:00:00	5.4	0.66
2009-06-17 01:00:00	0.1	0
2009-06-18 01:00:00	0	0
2009-06-19 01:00:00	3.1	0.38
2009-06-20 01:00:00	0.2	0
2009-06-21 01:00:00	3.3	0.15
2009-06-22 01:00:00	0.5	0.93
2009-06-23 01:00:00	1.2	0
2009-06-24 01:00:00	0	0
2009-06-25 01:00:00	2.2	1.02
2009-06-26 01:00:00	0	0.09
2009-06-27 01:00:00	9.6	12.67
2009-06-28 01:00:00	0.1	0
2009-06-29 01:00:00	0.1	0
2009-06-30 01:00:00	0.2	0
2009-07-01 01:00:00	11.8	0
2009-07-02 01:00:00	3.6	0.06
2009-07-03 01:00:00	3.1	0
2009-07-04 01:00:00	6	NAN
2009-07-05 01:00:00	0.1	0
2009-07-06 01:00:00	2.3	8.63
2009-07-07 01:00:00	2.1	1.64
2009-07-08 01:00:00	9.4	6.47
2009-07-09 01:00:00	1	1.75
2009-07-10 01:00:00	1.9	2.13
2009-07-11 01:00:00	1.7	1.4
2009-07-12 01:00:00	0.2	0
2009-07-13 01:00:00	0	0.28
2009-07-14 01:00:00	4	8.12
2009-07-15 01:00:00	4.3	5.89
2009-07-16 01:00:00	0.2	4.96
2009-07-17 01:00:00	13.6	46.68
2009-07-18 01:00:00	12.8	12.67
2009-07-19 01:00:00	20.6	12.28
2009-07-20 01:00:00	5.5	5.92
2009-07-21 01:00:00	0.1	0
2009-07-22 01:00:00	0.1	0.04
2009-07-23 01:00:00	8.2	7.72
2009-07-24 01:00:00	0	0
2009-07-25 01:00:00	4	1.07
2009-07-26 01:00:00	0.1	0
2009-07-27 01:00:00	0	0.24
2009-07-28 01:00:00	0.1	0.31
2009-07-29 01:00:00	0	0
2009-07-30 01:00:00	0.1	0
2009-07-31 01:00:00	0	0
2009-08-01 01:00:00	0	0
2009-08-02 01:00:00	1.3	0.4
2009-08-03 01:00:00	2.8	0
2009-08-04 01:00:00	0	NAN
2009-08-05 01:00:00	0.1	NAN
2009-08-06 01:00:00	0.1	NAN
2009-08-07 01:00:00	0	NAN
2009-08-08 01:00:00	0	NAN
2009-08-09 01:00:00	0	NAN
2009-08-10 01:00:00	1.6	10.68
2009-08-11 01:00:00	3.2	0
2009-08-12 01:00:00	1.9	0.03
2009-08-13 01:00:00	7.6	5.13
2009-08-14 01:00:00	0.2	0
2009-08-15 01:00:00	0.2	0
2009-08-16 01:00:00	0.1	0
2009-08-17 01:00:00	0.1	9.28
2009-08-18 01:00:00	0	0
2009-08-19 01:00:00	0	0
2009-08-20 01:00:00	0	0
2009-08-21 01:00:00	18.3	7.51
2009-08-22 01:00:00	0	0
2009-08-23 01:00:00	0.2	0
2009-08-24 01:00:00	0.2	0
2009-08-25 01:00:00	0.3	0
2009-08-26 01:00:00	1.9	1.2
2009-08-27 01:00:00	0.2	0
2009-08-28 01:00:00	0.1	0
2009-08-29 01:00:00	0.2	0.21
2009-08-30 01:00:00	0	0
2009-08-31 01:00:00	0	0
2009-09-01 01:00:00	0.1	0.78
2009-09-02 01:00:00	0.1	0
2009-09-03 01:00:00	2.9	5.75
2009-09-04 01:00:00	11.6	13.38
2009-09-05 01:00:00	4.2	8.7
2009-09-06 01:00:00	0	0
2009-09-07 01:00:00	0	0
2009-09-08 01:00:00	0.2	0
2009-09-09 01:00:00	0.1	0
2009-09-10 01:00:00	0.1	0
2009-09-11 01:00:00	0	0
2009-09-12 01:00:00	0	0
2009-09-13 01:00:00	3.3	4
2009-09-14 01:00:00	36.4	20.88
2009-09-15 01:00:00	2	5.71
2009-09-16 01:00:00	0.1	0
2009-09-17 01:00:00	0.6	0
2009-09-18 01:00:00	0.1	0
2009-09-19 01:00:00	0.2	0
2009-09-20 01:00:00	0.2	0
2009-09-21 01:00:00	0.2	0
2009-09-22 01:00:00	0.3	0
2009-09-23 01:00:00	0.3	0
2009-09-24 01:00:00	1.2	0
2009-09-25 01:00:00	0.1	0
2009-09-26 01:00:00	0.2	0
2009-09-27 01:00:00	0.2	0
2009-09-28 01:00:00	0	0
2009-09-29 01:00:00	0.6	0
2009-09-30 01:00:00	2.6	0.25
2009-10-01 01:00:00	0.9	1.35
2009-10-02 01:00:00	0	0
2009-10-03 01:00:00	0	0
2009-10-04 01:00:00	1.6	0.34
2009-10-05 01:00:00	6.1	6.74
2009-10-06 01:00:00	6.9	3.02
2009-10-07 01:00:00	0.1	0.12
2009-10-08 01:00:00	4.4	1.28
2009-10-09 01:00:00	0	0.03
2009-10-10 01:00:00	4.2	6.17
2009-10-11 01:00:00	12.1	4.9
2009-10-12 01:00:00	9.6	13.88
2009-10-13 01:00:00	3.5	2.46
2009-10-14 01:00:00	2.1	0.03
2009-10-15 01:00:00	1.9	0.99
2009-10-16 01:00:00	11.1	10.87
2009-10-17 01:00:00	5.3	1.98
2009-10-18 01:00:00	2.9	1.44
2009-10-19 01:00:00	0.1	0
2009-10-20 01:00:00	0	0
2009-10-21 01:00:00	0	0
2009-10-22 01:00:00	6.5	6.3
2009-10-23 01:00:00	0.1	0
2009-10-24 01:00:00	0	0
2009-10-25 01:00:00	0.7	0.44
2009-10-26	1.8	0.03
2009-10-27	0.3	0
2009-10-28	0	0
2009-10-29	0	0
2009-10-30	0	0
2009-10-31	0.1	0
2009-11-01	0	0
2009-11-02	25.8	22.63
2009-11-03	5.9	6.65
2009-11-04	18.4	11.88
2009-11-05	0.1	0.47
2009-11-06	0	0
2009-11-07	0	0
2009-11-08	0	0.59
2009-11-09	11.7	10.48
2009-11-10	0.3	0.67
2009-11-11	0.2	0
2009-11-12	0	0.03
2009-11-13	0.2	0.56
2009-11-14	2.2	1.49
2009-11-15	0	0
2009-11-16	4.6	7.05
2009-11-17	3	0.62
2009-11-18	0	0
2009-11-19	0	0
2009-11-20	0	0
2009-11-21	0	0
2009-11-22	0	0
2009-11-23	8	3.44
2009-11-24	8.6	7.94
2009-11-25	0	0
2009-11-26	4	1.18
2009-11-27	0.5	0
2009-11-28	1	0.73
2009-11-29	0.1	0
2009-11-30	1.2	1.5
2009-12-01	12.4	7.55
2009-12-02	0	0
2009-12-03	0	0
2009-12-04	0	0.92
2009-12-05	1.8	0.93
2009-12-06	7.5	7.1
2009-12-07	0.8	2.31
2009-12-08	10.6	4.83
2009-12-09	0	0
2009-12-10	11	11.92
2009-12-11	4.6	5.04
2009-12-12	0.3	0
2009-12-13	0.5	0.61
2009-12-14	0	0
2009-12-15	0	0
2009-12-16	0	0.85
2009-12-17	0.6	0
2009-12-18	0	0.36
2009-12-19	0	NAN
2009-12-20	0	NAN
2009-12-21	0	0.15
2009-12-22	21.1	11.6
2009-12-23	6.4	3.95
2009-12-24	1.1	1.71
2009-12-25	2.4	1.03
2009-12-26	0	0
2009-12-27	0	0.81
2009-12-28	1.8	2.46
2009-12-29	2.3	10.73
2009-12-30	18.8	5.8
2009-12-31	4	3.52
2010-01-01	2.3	2.02
2010-01-02	0	0.33
2010-01-03	0.2	1.05
2010-01-04	1.5	1.28
2010-01-05	0	0
2010-01-06	0	0
2010-01-07	0	0
2010-01-08	0	NAN
2010-01-09	0	NAN
2010-01-10	0	NAN
2010-01-11	0	0
2010-01-12	0	NAN
2010-01-13	0	NAN
2010-01-14	0.8	NAN
2010-01-15	0	NAN
2010-01-16	0	NAN
2010-01-17	16.9	NAN
2010-01-18	7.7	0
2010-01-19	2.7	2.39
2010-01-20	1.6	0
2010-01-21	0	0
2010-01-22	0	0
2010-01-23	0	0
2010-01-24	0	0
2010-01-25	0	1.39
2010-01-26	0	0.27
2010-01-27	0.9	0.25
2010-01-28	0	3.9
2010-01-29	2.2	4.7
2010-01-30	0.5	2.34
2010-01-31	0.1	0.37
2010-02-01	0.1	1.26
2010-02-02	0	3.51
2010-02-03	5.9	3.89
2010-02-04	12	0.09
2010-02-05	0	0
2010-02-06	1.9	0.19
2010-02-07	0	0
2010-02-08	0	0
2010-02-09	0	0
2010-02-10	0	1.75
2010-02-11	0	0.87
2010-02-12	0	0.58
2010-02-13	2.3	0.18
2010-02-14	2.8	0.03
2010-02-15	0	0
2010-02-16	0.7	0
2010-02-17	0.2	0.06
2010-02-18	11.7	0.12
2010-02-19	2.9	3.45
2010-02-20	1.4	0
2010-02-21	1.9	0.23
2010-02-22	1.4	0.46
2010-02-23	8.2	4.21
2010-02-24	2.9	1.31
2010-02-25	1.2	0.83
2010-02-26	3.9	1.74
2010-02-27	0.3	0
2010-02-28	4.6	2.06
2010-03-01	1.8	0.96
2010-03-02	0	0
2010-03-03	0	0
2010-03-04	0	0
2010-03-05	0.7	0.09
2010-03-06	0.2	5.63
2010-03-07	7.3	0
2010-03-08	0.3	0
2010-03-09	0.5	0
2010-03-10	0.1	0
2010-03-11	0	0
2010-03-12	0.6	0.15
2010-03-13	0.3	0.25
2010-03-14	1.8	0.78
2010-03-15	6.2	5.57
2010-03-16	6.7	0.21
2010-03-17	0	0
2010-03-18	0	0
2010-03-19	0	0
2010-03-20	6.9	3.27
2010-03-21	9.6	7.14
2010-03-22	0.2	0.95
2010-03-23	0	0
2010-03-24	0.1	0
2010-03-25	0	0
2010-03-26	10.2	8.38
2010-03-27	7.9	1.3
2010-03-28	1	3.85
2010-03-29 01:00:00	9.1	1.5
2010-03-30 01:00:00	1	0.19
2010-03-31 01:00:00	1	0.53
2010-04-01 01:00:00	0.3	0.19
2010-04-02 01:00:00	0	0
2010-04-03 01:00:00	0	0
2010-04-04 01:00:00	0.4	0.31
2010-04-05 01:00:00	0	0
2010-04-06 01:00:00	0.1	0
2010-04-07 01:00:00	0	0
2010-04-08 01:00:00	0	0
2010-04-09 01:00:00	0.1	0
2010-04-10 01:00:00	1	0
2010-04-11 01:00:00	6.2	1.55
2010-04-12 01:00:00	16.7	7.86
2010-04-13 01:00:00	1.7	6.72
2010-04-14 01:00:00	0	0
2010-04-15 01:00:00	1.8	0.21
2010-04-16 01:00:00	0	0
2010-04-17 01:00:00	0	0
2010-04-18 01:00:00	0	0
2010-04-19 01:00:00	0	0
2010-04-20 01:00:00	0	0
2010-04-21 01:00:00	0.7	0.11
2010-04-22 01:00:00	0	0
2010-04-23 01:00:00	0	0
2010-04-24 01:00:00	0	0
2010-04-25 01:00:00	0	0
2010-04-26 01:00:00	1.2	0.81
2010-04-27 01:00:00	0	0
2010-04-28 01:00:00	0	0
2010-04-29 01:00:00	0	0
2010-04-30 01:00:00	1	0.24
2010-05-01 01:00:00	1.5	0.81
2010-05-02 01:00:00	2.8	6.34
2010-05-03 01:00:00	2.2	2.78
2010-05-04 01:00:00	3	0.91
2010-05-05 01:00:00	0.1	0.33
2010-05-06 01:00:00	8.1	3.87
2010-05-07 01:00:00	0.4	0
2010-05-08 01:00:00	0	0
2010-05-09 01:00:00	5.3	7.14
2010-05-10 01:00:00	2.4	0.67
2010-05-11 01:00:00	10.5	20.46
2010-05-12 01:00:00	5	1.17
2010-05-13 01:00:00	1.9	0.88
2010-05-14 01:00:00	6.7	6.25
2010-05-15 01:00:00	1	0.61
2010-05-16 01:00:00	0	0
2010-05-17 01:00:00	0	0
2010-05-18 01:00:00	4.2	9.48
2010-05-19 01:00:00	5.2	4.56
2010-05-20 01:00:00	1	0.36
2010-05-21 01:00:00	0.3	0.03
2010-05-22 01:00:00	0.1	0
2010-05-23 01:00:00	0	0
2010-05-24 01:00:00	5.8	0
2010-05-25 01:00:00	1.3	0.18
2010-05-26 01:00:00	10.5	11.41
2010-05-27 01:00:00	1.9	1.06
2010-05-28 01:00:00	3.7	4.57
2010-05-29 01:00:00	3.3	5.69
2010-05-30 01:00:00	17	27.81
2010-05-31 01:00:00	2.1	1.44
2010-06-01 01:00:00	7.8	1.56
2010-06-02 01:00:00	3.6	0.35
2010-06-03 01:00:00	8.8	1.57
2010-06-04 01:00:00	0	0
2010-06-05 01:00:00	0	0
2010-06-06 01:00:00	3	5.47
2010-06-07 01:00:00	2.9	0.25
2010-06-08 01:00:00	6.3	4.25
2010-06-09 01:00:00	0	0
2010-06-10 01:00:00	0	0.38
2010-06-11 01:00:00	0	0
2010-06-12 01:00:00	0.4	1.91
2010-06-13 01:00:00	0.1	0.07
2010-06-14 01:00:00	3.7	4.11
2010-06-15 01:00:00	0	0
2010-06-16 01:00:00	0	0
2010-06-17 01:00:00	0	0
2010-06-18 01:00:00	24.5	26.1
2010-06-19 01:00:00	1.1	2.11
2010-06-20 01:00:00	0	0
2010-06-21 01:00:00	0	0
2010-06-22 01:00:00	0	0
2010-06-23 01:00:00	0	0
2010-06-24 01:00:00	0	0
2010-06-25 01:00:00	5	0
2010-06-26 01:00:00	0	0.23
2010-06-27 01:00:00	0	0
2010-06-28 01:00:00	0	0
2010-06-29 01:00:00	0	0
2010-06-30 01:00:00	0	0
2010-07-01 01:00:00	0	0.12
2010-07-02 01:00:00	0	0
2010-07-03 01:00:00	0	0
2010-07-04 01:00:00	1.5	3.74
2010-07-05 01:00:00	1.5	0
2010-07-06 01:00:00	4.6	0.86
2010-07-07 01:00:00	0	0
2010-07-08 01:00:00	0	0
2010-07-09 01:00:00	0	0
2010-07-10 01:00:00	0	0
2010-07-11 01:00:00	0	0
2010-07-12 01:00:00	1.3	1.1
2010-07-13 01:00:00	2.7	0
2010-07-14 01:00:00	0	0.93
2010-07-15 01:00:00	4.2	7.14
2010-07-16 01:00:00	0	0.07
2010-07-17 01:00:00	10.8	6.25
2010-07-18 01:00:00	0	0.04
2010-07-19 01:00:00	0	0
2010-07-20 01:00:00	0	0
2010-07-21 01:00:00	0	0
2010-07-22 01:00:00	8	1.82
2010-07-23 01:00:00	23.6	9.75
2010-07-24 01:00:00	19.2	12.41
2010-07-25 01:00:00	0.1	0
2010-07-26 01:00:00	0.8	4
2010-07-27 01:00:00	0.5	0.06
2010-07-28 01:00:00	4.4	3.79
2010-07-29 01:00:00	10.5	17.56
2010-07-30 01:00:00	0.1	0.18
2010-07-31 01:00:00	0.1	0.38
2010-08-01 01:00:00	0	0.08
2010-08-02 01:00:00	26.5	31.72
2010-08-03 01:00:00	21.4	7.44
2010-08-04 01:00:00	0.2	0.08
2010-08-05 01:00:00	6.8	5.95
2010-08-06 01:00:00	38	26.82
2010-08-07 01:00:00	7.4	1.9
2010-08-08 01:00:00	9.3	9.5
2010-08-09 01:00:00	0.1	0
2010-08-10 01:00:00	0.1	0
2010-08-11 01:00:00	0	0.04
2010-08-12 01:00:00	26.5	15.58
2010-08-13 01:00:00	16.1	7.79
2010-08-14 01:00:00	0	0
2010-08-15 01:00:00	3.2	1.52
2010-08-16 01:00:00	4	0.06
2010-08-17 01:00:00	22.8	17.97
2010-08-18 01:00:00	1.7	0.04
2010-08-19 01:00:00	1.2	0.13
2010-08-20 01:00:00	0.2	0
2010-08-21 01:00:00	0	0
2010-08-22 01:00:00	0.2	0
2010-08-23 01:00:00	3.9	3.51
2010-08-24 01:00:00	4.7	6.89
2010-08-25 01:00:00	0	0
2010-08-26 01:00:00	3.6	3.16
2010-08-27 01:00:00	31.2	40.14
2010-08-28 01:00:00	1.7	2.42
2010-08-29 01:00:00	10.5	2.66
2010-08-30 01:00:00	17.8	12.87
2010-08-31 01:00:00	5.1	2.06
2010-09-01 01:00:00	1.5	0.87
2010-09-02 01:00:00	0.1	0.03
2010-09-03 01:00:00	0	0
2010-09-04 01:00:00	0	0.09
2010-09-05 01:00:00	0.2	0
2010-09-06 01:00:00	0.2	0
2010-09-07 01:00:00	0.1	0
2010-09-08 01:00:00	1.9	4.67
2010-09-09 01:00:00	3.2	2.73
2010-09-10 01:00:00	0.1	0.03
2010-09-11 01:00:00	0.2	0
2010-09-12 01:00:00	0.2	0
2010-09-13 01:00:00	7	1.07
2010-09-14 01:00:00	0.9	1.01
2010-09-15 01:00:00	8.4	6.4
2010-09-16 01:00:00	3.2	0
2010-09-17 01:00:00	0.2	0
2010-09-18 01:00:00	0.1	0
2010-09-19 01:00:00	0.1	0
2010-09-20 01:00:00	0.1	0
2010-09-21 01:00:00	0.1	0
2010-09-22 01:00:00	0.4	0
2010-09-23 01:00:00	0.3	0
2010-09-24 01:00:00	3.1	17.09
2010-09-25 01:00:00	18.9	11.63
2010-09-26 01:00:00	0.4	0
2010-09-27 01:00:00	7.9	3.58
2010-09-28 01:00:00	26.5	19.71
2010-09-29 01:00:00	0.2	0
2010-09-30 01:00:00	0	0
2010-10-01 01:00:00	0.2	0.36
2010-10-02 01:00:00	0.3	0
2010-10-03 01:00:00	0	0
2010-10-04 01:00:00	0	0
2010-10-05 01:00:00	0.5	0.03
2010-10-06 01:00:00	0	0
2010-10-07 01:00:00	0.1	0
2010-10-08 01:00:00	0.1	0
2010-10-09 01:00:00	0.1	0
2010-10-10 01:00:00	0	0
2010-10-11 01:00:00	0	0
2010-10-12 01:00:00	0	0
2010-10-13 01:00:00	0.1	0
2010-10-14 01:00:00	0.2	0
2010-10-15 01:00:00	6	0.87
2010-10-16 01:00:00	8.6	9.48
2010-10-17 01:00:00	3.4	0.46
2010-10-18 01:00:00	0	0
2010-10-19 01:00:00	5.5	2.48
2010-10-20 01:00:00	3.4	2.92
2010-10-21 01:00:00	0.1	0
2010-10-22 01:00:00	0	0
2010-10-23 01:00:00	1.7	1.14
2010-10-24 01:00:00	4.7	5.8
2010-10-25 01:00:00	0	0
2010-10-26 01:00:00	0	0.53
2010-10-27 01:00:00	0.1	0
2010-10-28 01:00:00	0	0
2010-10-29 01:00:00	0	0
2010-10-30 01:00:00	0	0
2010-10-31 01:00:00	0	0
2010-11-01	0	0
2010-11-02	0	0
2010-11-03	1	0.03
2010-11-04	2.9	0
2010-11-05	1.6	0
2010-11-06	8.6	5.64
2010-11-07	17.7	16.76
2010-11-08	2.5	1.53
2010-11-09	0	0
2010-11-10	3.4	5.91
2010-11-11	7.9	8.45
2010-11-12	23.5	15.51
2010-11-13	5.2	2.48
2010-11-14	0	0
2010-11-15	6.9	1.59
2010-11-16	21.4	11.3
2010-11-17	5	0.24
2010-11-18	6.4	4.26
2010-11-19	0.1	0
2010-11-20	0.1	0
2010-11-21	0	0
2010-11-22	8.3	6.02
2010-11-23	2	3.26
2010-11-24	5.8	7.31
2010-11-25	6.2	1.72
2010-11-26	2.2	4.54
2010-11-27	1.7	0.12
2010-11-28	0.5	0
2010-11-29	0	8.05
2010-11-30	0	1.48
2010-12-01	0	6.83
2010-12-02	0	2.57
2010-12-03	0	0
2010-12-04	0	0
2010-12-05	2	3.32
2010-12-06	8.8	6.13
2010-12-07	10.9	15.07
2010-12-08	33.6	14.23
2010-12-09	0	0.98
2010-12-10	0	0.54
2010-12-11	4	7.5
2010-12-12	3.1	2.37
2010-12-13	0	1.63
2010-12-14	0	0.51
2010-12-15	0	0.88
2010-12-16	0	1.09
2010-12-17	0	9.2
2010-12-18	0	0.06
2010-12-19	0.3	7.79
2010-12-20	3.1	3.31
2010-12-21	5.6	4.66
2010-12-22	6.3	0.56
2010-12-23	4	0
2010-12-24	0	8.75
2010-12-25	0	3.39
2010-12-26	0	0.7
2010-12-27	0	3.22
2010-12-28	0	0.27
2010-12-29	0	3.27
2010-12-30	0	0.26
2010-12-31	0	0.54
2011-01-01	0.8	0.13
2011-01-02	0.2	0.13
2011-01-03	0.4	0.53
2011-01-04	0.2	0
2011-01-05	0	0
2011-01-06	32.9	9.53
2011-01-07	19.4	6.51
2011-01-08	8.7	10.53
2011-01-09	5.5	4.49
2011-01-10	0	0.04
2011-01-11	0.2	0.06
2011-01-12	4.5	6.31
2011-01-13	21.7	9.76
2011-01-14	8.1	10.5
2011-01-15	4.8	6.35
2011-01-16	0	0.12
2011-01-17	0.1	0.1
2011-01-18	1.8	1.58
2011-01-19	3.2	3.13
2011-01-20	2	0.94
2011-01-21	0	0.13
2011-01-22	2.6	0.3
2011-01-23	0.1	0.06
2011-01-24	2.5	2.11
2011-01-25	2.6	7.91
2011-01-26	3.5	2.4
2011-01-27	0	4.15
2011-01-28	0	0.29
2011-01-29	2.3	NAN
2011-01-30	0.1	NAN
2011-01-31	1.7	NAN
2011-02-01	1.1	NAN
2011-02-02	0.3	NAN
2011-02-03	0.2	NAN
2011-02-04	8.8	NAN
2011-02-05	0	NAN
2011-02-06	0	NAN
2011-02-07	0	NAN
2011-02-08	0.1	NAN
2011-02-09	0.1	NAN
2011-02-10	0	NAN
2011-02-11	9.4	NAN
2011-02-12	0.6	NAN
2011-02-13	5.1	NAN
2011-02-14	3.7	NAN
2011-02-15	0	NAN
2011-02-16	0	NAN
2011-02-17	0.2	NAN
2011-02-18	0.7	NAN
2011-02-19	0.2	NAN
2011-02-20	0.1	NAN
2011-02-21	0	NAN
2011-02-22	0	NAN
2011-02-23	0.2	NAN
2011-02-24	0	NAN
2011-02-25	0	NAN
2011-02-26	0	NAN
2011-02-27	1.6	NAN
2011-02-28	0	NAN
2011-03-01	0	NAN
2011-03-02	0	NAN
2011-03-03	0	NAN
2011-03-04	0	NAN
2011-03-05	0	NAN
2011-03-06	0	NAN
2011-03-07	0	NAN
2011-03-08	0	NAN
2011-03-09	0	NAN
2011-03-10	0	NAN
2011-03-11	0	NAN
2011-03-12	0	NAN
2011-03-13	0	NAN
2011-03-14	0	0
2011-03-15	0	0
2011-03-16	1.5	1.23
2011-03-17	4.2	2.87
2011-03-18	3.3	3.96
2011-03-19	0	0
2011-03-20	0	0
2011-03-21	0	0
2011-03-22	0	0
2011-03-23	0	0
2011-03-24	0	0
2011-03-25	0	0
2011-03-26	0.3	0
2011-03-27	0	0
2011-03-28 01:00:00	0.1	0.21
2011-03-29 01:00:00	0	0
2011-03-30 01:00:00	0.1	0
2011-03-31 01:00:00	5.1	2.11
2011-04-01 01:00:00	0.9	0.54
2011-04-02 01:00:00	0.2	0
2011-04-03 01:00:00	0.1	0
2011-04-04 01:00:00	11.6	7.07
2011-04-05 01:00:00	0	0.42
2011-04-06 01:00:00	0.3	0.49
2011-04-07 01:00:00	0.1	0
2011-04-08 01:00:00	0	0
2011-04-09 01:00:00	0	0
2011-04-10 01:00:00	0	0
2011-04-11 01:00:00	0	0
2011-04-12 01:00:00	2.3	1.55
2011-04-13 01:00:00	0.1	0
2011-04-14 01:00:00	0	0
2011-04-15 01:00:00	0	0.03
2011-04-16 01:00:00	0	0
2011-04-17 01:00:00	0	0
2011-04-18 01:00:00	0	0
2011-04-19 01:00:00	0	0
2011-04-20 01:00:00	0	0
2011-04-21 01:00:00	0	0
2011-04-22 01:00:00	0	0
2011-04-23 01:00:00	0	0
2011-04-24 01:00:00	0	0
2011-04-25 01:00:00	0	0
2011-04-26 01:00:00	2.9	0.78
2011-04-27 01:00:00	6.3	2.08
2011-04-28 01:00:00	9.7	0.03
2011-04-29 01:00:00	1.1	0
2011-04-30 01:00:00	0.1	0.7
2011-05-01 01:00:00	0.5	0.2
2011-05-02 01:00:00	0.3	3.91
2011-05-03 01:00:00	0.8	0.06
2011-05-04 01:00:00	0.1	0
2011-05-05 01:00:00	0	0
2011-05-06 01:00:00	0	0
2011-05-07 01:00:00	0	0
2011-05-08 01:00:00	0	0
2011-05-09 01:00:00	0	0
2011-05-10 01:00:00	0	0
2011-05-11 01:00:00	0	0
2011-05-12 01:00:00	8.4	7.24
2011-05-13 01:00:00	0	0
2011-05-14 01:00:00	6.9	2.61
2011-05-15 01:00:00	0.6	0
2011-05-16 01:00:00	0	0.03
2011-05-17 01:00:00	0.1	0
2011-05-18 01:00:00	0.1	0
2011-05-19 01:00:00	4.5	0
2011-05-20 01:00:00	0.1	1.35
2011-05-21 01:00:00	0.6	1.98
2011-05-22 01:00:00	4.3	4.99
2011-05-23 01:00:00	0.1	0
2011-05-24 01:00:00	0	0
2011-05-25 01:00:00	0	0
2011-05-26 01:00:00	0	0.09
2011-05-27 01:00:00	3.1	0
2011-05-28 01:00:00	0.1	0
2011-05-29 01:00:00	0	0
2011-05-30 01:00:00	0	0
2011-05-31 01:00:00	17.4	10.61
2011-06-01 01:00:00	23.9	39.45
2011-06-02 01:00:00	0	0
2011-06-03 01:00:00	0	0.06
2011-06-04 01:00:00	0	0
2011-06-05 01:00:00	26.2	5.89
2011-06-06 01:00:00	0.9	8.67
2011-06-07 01:00:00	0.1	0
2011-06-08 01:00:00	4.1	3.07
2011-06-09 01:00:00	0	0
2011-06-10 01:00:00	0.2	0.18
2011-06-11 01:00:00	0.3	0.06
2011-06-12 01:00:00	0.1	0
2011-06-13 01:00:00	0.5	6.72
2011-06-14 01:00:00	0	0.86
2011-06-15 01:00:00	0.1	0
2011-06-16 01:00:00	3.7	7.57
2011-06-17 01:00:00	5.1	5.08
2011-06-18 01:00:00	6.8	1.95
2011-06-19 01:00:00	6.9	6.98
2011-06-20 01:00:00	4.9	3.29
2011-06-21 01:00:00	7.2	2.01
2011-06-22 01:00:00	4.1	1.84
2011-06-23 01:00:00	0.6	0
2011-06-24 01:00:00	0.5	0.04
2011-06-25 01:00:00	0.7	0.76
2011-06-26 01:00:00	0.4	1.48
2011-06-27 01:00:00	0	0.03
2011-06-28 01:00:00	0	0.07
2011-06-29 01:00:00	5.9	34.04
2011-06-30 01:00:00	10.1	16.36
2011-07-01 01:00:00	7.7	0.37
2011-07-02 01:00:00	1.5	0.11
2011-07-03 01:00:00	17.7	7.09
2011-07-04 01:00:00	4.1	2.28
2011-07-05 01:00:00	0.2	0
2011-07-06 01:00:00	0.2	0.34
2011-07-07 01:00:00	7.1	25.65
2011-07-08 01:00:00	3.9	4.58
2011-07-09 01:00:00	0.2	0
2011-07-10 01:00:00	11.4	8.21
2011-07-11 01:00:00	7.5	0.6
2011-07-12 01:00:00	1.6	2.47
2011-07-13 01:00:00	4.4	5.77
2011-07-14 01:00:00	0.6	0.62
2011-07-15 01:00:00	0	0.96
2011-07-16 01:00:00	0	1.31
2011-07-17 01:00:00	8.3	6.97
2011-07-18 01:00:00	6.7	2.09
2011-07-19 01:00:00	0.2	1.55
2011-07-20 01:00:00	23.1	35.34
2011-07-21 01:00:00	2.7	9.23
2011-07-22 01:00:00	0.1	6
2011-07-23 01:00:00	0.1	0
2011-07-24 01:00:00	0.2	0
2011-07-25 01:00:00	0	0
2011-07-26 01:00:00	0.1	0
2011-07-27 01:00:00	0	0.1
2011-07-28 01:00:00	0	1.6
2011-07-29 01:00:00	0.6	2.07
2011-07-30 01:00:00	9.6	5.82
2011-07-31 01:00:00	0.7	1.42
2011-08-01 01:00:00	0.1	3.41
2011-08-02 01:00:00	0.2	0
2011-08-03 01:00:00	0.1	1.26
2011-08-04 01:00:00	4	5.71
2011-08-05 01:00:00	5.6	3.1
2011-08-06 01:00:00	0.1	1.27
2011-08-07 01:00:00	11	8.43
2011-08-08 01:00:00	7.1	8.82
2011-08-09 01:00:00	8.2	14.74
2011-08-10 01:00:00	0.1	0
2011-08-11 01:00:00	0	10.21
2011-08-12 01:00:00	1.7	5.34
2011-08-13 01:00:00	0.7	0.06
2011-08-14 01:00:00	8.7	13.07
2011-08-15 01:00:00	0.7	0.68
2011-08-16 01:00:00	0.2	0.03
2011-08-17 01:00:00	0.1	1.38
2011-08-18 01:00:00	0	0.78
2011-08-19 01:00:00	5.1	22.19
2011-08-20 01:00:00	0.2	0.5
2011-08-21 01:00:00	2.8	0.62
2011-08-22 01:00:00	0.2	0
2011-08-23 01:00:00	0.2	0
2011-08-24 01:00:00	0.6	0.24
2011-08-25 01:00:00	0.7	0.12
2011-08-26 01:00:00	0.1	0
2011-08-27 01:00:00	4.3	4.16
2011-08-28 01:00:00	0	0
2011-08-29 01:00:00	0	0
2011-08-30 01:00:00	0	0
2011-08-31 01:00:00	0	0
2011-09-01 01:00:00	0.1	0
2011-09-02 01:00:00	0.2	0
2011-09-03 01:00:00	0.3	0
2011-09-04 01:00:00	15.6	30.7
2011-09-05 01:00:00	12.1	7.07
2011-09-06 01:00:00	0.1	0
2011-09-07 01:00:00	4.9	2.75
2011-09-08 01:00:00	6.8	3.68
2011-09-09 01:00:00	1	0.24
2011-09-10 01:00:00	1.2	0
2011-09-11 01:00:00	15.3	9.45
2011-09-12 01:00:00	0	0
2011-09-13 01:00:00	1.4	0.26
2011-09-14 01:00:00	0.1	0
2011-09-15 01:00:00	0.1	0
2011-09-16 01:00:00	0.1	0
2011-09-17 01:00:00	28.8	28.27
2011-09-18 01:00:00	13.4	12.98
2011-09-19 01:00:00	1	0
2011-09-20 01:00:00	0	0
2011-09-21 01:00:00	0.2	0
2011-09-22 01:00:00	0.3	0
2011-09-23 01:00:00	0.1	0
2011-09-24 01:00:00	0.2	0
2011-09-25 01:00:00	0.4	0
2011-09-26 01:00:00	0.3	0
2011-09-27 01:00:00	0.3	0
2011-09-28 01:00:00	0.2	0
2011-09-29 01:00:00	0.4	0
2011-09-30 01:00:00	0.3	0
2011-10-01 01:00:00	0.1	0
2011-10-02 01:00:00	0.3	0
2011-10-03 01:00:00	0.3	0
2011-10-04 01:00:00	0.2	0
2011-10-05 01:00:00	0.1	0.47
2011-10-06 01:00:00	7.5	4.11
2011-10-07 01:00:00	3	2.38
2011-10-08 01:00:00	9.9	10.35
2011-10-09 01:00:00	0.2	0.33
2011-10-10 01:00:00	5.8	7.71
2011-10-11 01:00:00	7.4	0.44
2011-10-12 01:00:00	36.2	33.12
2011-10-13 01:00:00	0.4	0.1
2011-10-14 01:00:00	0	0
2011-10-15 01:00:00	0.1	0
2011-10-16 01:00:00	0	0
2011-10-17 01:00:00	0	0
2011-10-18 01:00:00	5.2	1.79
2011-10-19 01:00:00	3.6	5.04
2011-10-20 01:00:00	0.7	0
2011-10-21 01:00:00	0.1	0
2011-10-22 01:00:00	0.2	0
2011-10-23 01:00:00	0	0
2011-10-24 01:00:00	0	0
2011-10-25 01:00:00	0	0
2011-10-26 01:00:00	0.5	0.46
2011-10-27 01:00:00	0	0
2011-10-28 01:00:00	0.1	0
2011-10-29 01:00:00	0.1	0
2011-10-30 01:00:00	0	0
2011-10-31	0	0
2011-11-01	0.1	0
2011-11-02	0	0
2011-11-03	0	0
2011-11-04	0	0
2011-11-05	0	0
2011-11-06	0.1	0
2011-11-07	0.1	0
2011-11-08	0	0
2011-11-09	0	0
2011-11-10	0	0
2011-11-11	0	0
2011-11-12	0	0
2011-11-13	0.1	0
2011-11-14	0	0.03
2011-11-15	0	0.03
2011-11-16	0	0.04
2011-11-17	0	0
2011-11-18	0	0
2011-11-19	0	0
2011-11-20	0.4	0.28
2011-11-21	0	0
2011-11-22	0.1	0
2011-11-23	0.1	0
2011-11-24	0.1	0
2011-11-25	0.1	0.06
2011-11-26	0.1	0
2011-11-27	0.1	0
2011-11-28	0	0
2011-11-29	0.2	0.07
2011-11-30	0.6	0.22
2011-12-01	0.1	0.12
2011-12-02	2.3	0.95
2011-12-03	5.8	2.03
2011-12-04	22.9	21.68
2011-12-05	21.5	15.35
2011-12-06	7	2.36
2011-12-07	4.9	8.14
2011-12-08	0.2	0
2011-12-09	16.8	9.14
2011-12-10	0.1	0.21
2011-12-11	0	0.03
2011-12-12	2.7	3.3
2011-12-13	4.2	2.38
2011-12-14	4.5	3.67
2011-12-15	0.1	1.69
2011-12-16	13.1	25.87
2011-12-17	0	1.26
2011-12-18	0	2.06
2011-12-19	0	0
2011-12-20	0	0.4
2011-12-21	0	1.32
2011-12-22	0	2.48
2011-12-23	20.4	1
2011-12-24	5.4	2.34
2011-12-25	1.1	0.06
2011-12-26	2.3	0
2011-12-27	0.8	0.21
2011-12-28	0.2	0.03
2011-12-29	1.8	2.51
2011-12-30	0	6.78
2011-12-31	0	1.49
2012-01-01	16.5	2.7
2012-01-02	4.2	2.06
2012-01-03	2.5	1.24
2012-01-04	5.1	2.64
2012-01-05	0.1	22.22
2012-01-06	0	0.72
2012-01-07	0	5.28
2012-01-08	0	1.4
2012-01-09	0	3.77
2012-01-10	14.7	5.09
2012-01-11	13.5	0.42
2012-01-12	15.2	0
2012-01-13	0	NAN
2012-01-14	0	NAN
2012-01-15	0	NAN
2012-01-16	0	NAN
2012-01-17	0	NAN
2012-01-18	0	0.06
2012-01-19	11.3	20.14
2012-01-20	0	2.88
2012-01-21	12	11.99
2012-01-22	6.8	4.89
2012-01-23	1.7	2.29
2012-01-24	0	0.6
2012-01-25	0.6	0
2012-01-26	0	0
2012-01-27	0	0.21
2012-01-28	0	5.73
2012-01-29	0	0
2012-01-30	0	0
2012-01-31	0	0
2012-02-01	0	0
2012-02-02	0	0
2012-02-03	0	0
2012-02-04	0	0
2012-02-05	0	0
2012-02-06	0	0
2012-02-07	0	0
2012-02-08	0	0
2012-02-09	0	0.61
2012-02-10	0	0
2012-02-11	0	0
2012-02-12	0.8	0
2012-02-13	0	0.06
2012-02-14	0	0.9
2012-02-15	0	2.01
2012-02-16	1.3	0.12
2012-02-17	5.7	3.35
2012-02-18	12.2	0.83
2012-02-19	14	7.12
2012-02-20	0.5	0
2012-02-21	0	0.3
2012-02-22	1.8	0
2012-02-23	0.6	0.03
2012-02-24	1	0
2012-02-25	0.8	0
2012-02-26	1.1	0.87
2012-02-27	0.1	0
2012-02-28	0.9	0.36
2012-02-29	0.6	0.57
2012-03-01	0.1	0.06
2012-03-02	0	0
2012-03-03	0	0
2012-03-04	0	0.03
2012-03-05	0	0.35
2012-03-06	0	0
2012-03-07	0.1	0.23
2012-03-08	4.8	2.92
2012-03-09	0.1	0
2012-03-10	0.3	0.03
2012-03-11	2.5	1.65
2012-03-12	0.6	0.18
2012-03-13	0.1	0
2012-03-14	0	0
2012-03-15	0	0
2012-03-16	0	0
2012-03-17	0	0
2012-03-18	2.4	3.2
2012-03-19	0	0
2012-03-20	0	0
2012-03-21	0	0
2012-03-22	0	0
2012-03-23	0	0
2012-03-24	0	0.13
2012-03-25	0	0
2012-03-26 01:00:00	0	0
2012-03-27 01:00:00	0	0
2012-03-28 01:00:00	0	0
2012-03-29 01:00:00	0.4	0.03
2012-03-30 01:00:00	1.6	0.49
2012-03-31 01:00:00	0.2	0.16
2012-04-01 01:00:00	0	0
2012-04-02 01:00:00	0	0
2012-04-03 01:00:00	0	0
2012-04-04 01:00:00	2.7	0.89
2012-04-05 01:00:00	0	0
2012-04-06 01:00:00	0	0
2012-04-07 01:00:00	1.9	1.74
2012-04-08 01:00:00	0	0
2012-04-09 01:00:00	1	0.04
2012-04-10 01:00:00	0.4	0
2012-04-11 01:00:00	11.4	6.73
2012-04-12 01:00:00	2.4	0.93
2012-04-13 01:00:00	0	0
2012-04-14 01:00:00	0	0
2012-04-15 01:00:00	0.5	0.64
2012-04-16 01:00:00	0.2	0
2012-04-17 01:00:00	0	0
2012-04-18 01:00:00	0	0
2012-04-19 01:00:00	0.2	0
2012-04-20 01:00:00	2.6	1.44
2012-04-21 01:00:00	7.2	5.72
2012-04-22 01:00:00	1.6	0.57
2012-04-23 01:00:00	0.6	1.42
2012-04-24 01:00:00	0.6	1.92
2012-04-25 01:00:00	1.5	0.59
2012-04-26 01:00:00	0	0
2012-04-27 01:00:00	0	0
2012-04-28 01:00:00	0	0
2012-04-29 01:00:00	0	0
2012-04-30 01:00:00	3.9	1.36
2012-05-01 01:00:00	0.1	0
2012-05-02 01:00:00	0	0.07
2012-05-03 01:00:00	7.2	8.25
2012-05-04 01:00:00	0.1	0
2012-05-05 01:00:00	3.4	6.39
2012-05-06 01:00:00	6.9	3.94
2012-05-07 01:00:00	2.2	0.33
2012-05-08 01:00:00	0	0
2012-05-09 01:00:00	0.9	0.09
2012-05-10 01:00:00	0.1	0
2012-05-11 01:00:00	9.2	6.35
2012-05-12 01:00:00	1.6	1.62
2012-05-13 01:00:00	0	0
2012-05-14 01:00:00	0	0
2012-05-15 01:00:00	1.6	1.09
2012-05-16 01:00:00	2.5	2.22
2012-05-17 01:00:00	0	0
2012-05-18 01:00:00	0	0
2012-05-19 01:00:00	0.3	0.47
2012-05-20 01:00:00	0	0
2012-05-21 01:00:00	0	0.07
2012-05-22 01:00:00	0	1.41
2012-05-23 01:00:00	7.1	0.17
2012-05-24 01:00:00	0	0
2012-05-25 01:00:00	0	0
2012-05-26 01:00:00	0	0
2012-05-27 01:00:00	0.3	0.05
2012-05-28 01:00:00	0.8	0
2012-05-29 01:00:00	0.1	0
2012-05-30 01:00:00	0.3	0
2012-05-31 01:00:00	10.1	9.47
2012-06-01 01:00:00	3.9	3.71
2012-06-02 01:00:00	0	0
2012-06-03 01:00:00	13.8	11.68
2012-06-04 01:00:00	3.6	2
2012-06-05 01:00:00	13.9	3.41
2012-06-06 01:00:00	1.7	3.68
2012-06-07 01:00:00	3.1	3.43
2012-06-08 01:00:00	3.3	2.89
2012-06-09 01:00:00	2.2	0.8
2012-06-10 01:00:00	0	0
2012-06-11 01:00:00	6.3	0.38
2012-06-12 01:00:00	0.2	0
2012-06-13 01:00:00	16.6	13.5
2012-06-14 01:00:00	9.9	20.66
2012-06-15 01:00:00	0	0.03
2012-06-16 01:00:00	1.1	0.23
2012-06-17 01:00:00	0	0
2012-06-18 01:00:00	0.1	0
2012-06-19 01:00:00	0.1	0.03
2012-06-20 01:00:00	0.8	0.52
2012-06-21 01:00:00	0.1	0
2012-06-22 01:00:00	0.2	0.5
2012-06-23 01:00:00	0.1	0
2012-06-24 01:00:00	6.4	1.82
2012-06-25 01:00:00	2.2	1.6
2012-06-26 01:00:00	0.7	0
2012-06-27 01:00:00	0.1	0
2012-06-28 01:00:00	0	0.69
2012-06-29 01:00:00	0	0
2012-06-30 01:00:00	10.6	15.1
2012-07-01 01:00:00	14.6	17.35
2012-07-02 01:00:00	8.9	6.36
2012-07-03 01:00:00	0.3	0.57
2012-07-04 01:00:00	0	0
2012-07-05 01:00:00	25.7	5.32
2012-07-06 01:00:00	0.1	0.09
2012-07-07 01:00:00	1.8	0.6
2012-07-08 01:00:00	12.7	2.13
2012-07-09 01:00:00	0	0
2012-07-10 01:00:00	0.1	0
2012-07-11 01:00:00	1.5	1.94
2012-07-12 01:00:00	11.8	2.21
2012-07-13 01:00:00	4.7	4.33
2012-07-14 01:00:00	15.8	4.5
2012-07-15 01:00:00	6.5	18.58
2012-07-16 01:00:00	3.6	0.82
2012-07-17 01:00:00	22.8	3.96
2012-07-18 01:00:00	0	0
2012-07-19 01:00:00	1.5	0.14
2012-07-20 01:00:00	17.3	1.36
2012-07-21 01:00:00	13.3	4.69
2012-07-22 01:00:00	0.4	0
2012-07-23 01:00:00	0.2	0
2012-07-24 01:00:00	0	0
2012-07-25 01:00:00	0.1	0
2012-07-26 01:00:00	0.2	0
2012-07-27 01:00:00	0	0
2012-07-28 01:00:00	0.2	1.27
2012-07-29 01:00:00	4.6	4.58
2012-07-30 01:00:00	0.3	1.69
2012-07-31 01:00:00	2.2	0.84
2012-08-01 01:00:00	0.2	0
2012-08-02 01:00:00	0	0
2012-08-03 01:00:00	2.5	0.42
2012-08-04 01:00:00	0	0
2012-08-05 01:00:00	0.2	0.32
2012-08-06 01:00:00	2	4.03
2012-08-07 01:00:00	1.6	0
2012-08-08 01:00:00	0.1	0
2012-08-09 01:00:00	1.1	0
2012-08-10 01:00:00	0	0
2012-08-11 01:00:00	0.1	0
2012-08-12 01:00:00	0.1	0
2012-08-13 01:00:00	0.1	0
2012-08-14 01:00:00	0	0
2012-08-15 01:00:00	0	0
2012-08-16 01:00:00	5.5	4.29
2012-08-17 01:00:00	0.3	0
2012-08-18 01:00:00	0.1	0
2012-08-19 01:00:00	0	0
2012-08-20 01:00:00	0	0
2012-08-21 01:00:00	0.1	0.1
2012-08-22 01:00:00	9.2	2.25
2012-08-23 01:00:00	0	0
2012-08-24 01:00:00	8.2	6.15
2012-08-25 01:00:00	0.1	0
2012-08-26 01:00:00	4.7	1.84
2012-08-27 01:00:00	0.3	0
2012-08-28 01:00:00	0.2	0
2012-08-29 01:00:00	0	0
2012-08-30 01:00:00	12.7	18.08
2012-08-31 01:00:00	0.5	0
2012-09-01 01:00:00	1.5	0
2012-09-02 01:00:00	0.2	0
2012-09-03 01:00:00	0.1	0
2012-09-04 01:00:00	0.1	0
2012-09-05 01:00:00	0.8	0.41
2012-09-06 01:00:00	0.1	0
2012-09-07 01:00:00	0.1	0
2012-09-08 01:00:00	0.1	0
2012-09-09 01:00:00	0.2	0
2012-09-10 01:00:00	0.1	0
2012-09-11 01:00:00	9.9	14.3
2012-09-12 01:00:00	14.5	15.18
2012-09-13 01:00:00	0.1	0
2012-09-14 01:00:00	0.2	0
2012-09-15 01:00:00	0.1	0.27
2012-09-16 01:00:00	0.2	0
2012-09-17 01:00:00	0.2	0
2012-09-18 01:00:00	4.8	4.57
2012-09-19 01:00:00	4.5	4.15
2012-09-20 01:00:00	0.1	0
2012-09-21 01:00:00	0.7	0.64
2012-09-22 01:00:00	2.7	2.04
2012-09-23 01:00:00	0.1	0
2012-09-24 01:00:00	3.4	2.4
2012-09-25 01:00:00	1.6	2.3
2012-09-26 01:00:00	0.2	0
2012-09-27 01:00:00	19.9	18.46
2012-09-28 01:00:00	2.2	0.91
2012-09-29 01:00:00	0.2	0
2012-09-30 01:00:00	0.1	0
2012-10-01 01:00:00	0.2	0
2012-10-02 01:00:00	0.1	0
2012-10-03 01:00:00	0.2	0
2012-10-04 01:00:00	11.4	9.37
2012-10-05 01:00:00	0.1	0
2012-10-06 01:00:00	8.7	2.8
2012-10-07 01:00:00	18.6	18.82
2012-10-08 01:00:00	0.2	0
2012-10-09 01:00:00	0.8	1.01
2012-10-10 01:00:00	0.1	0
2012-10-11 01:00:00	0.3	0
2012-10-12 01:00:00	5.4	6.96
2012-10-13 01:00:00	0.2	0
2012-10-14 01:00:00	0.3	0.03
2012-10-15 01:00:00	0.7	0.3
2012-10-16 01:00:00	0	0
2012-10-17 01:00:00	0	0
2012-10-18 01:00:00	0.2	0
2012-10-19 01:00:00	0.3	0
2012-10-20 01:00:00	0.3	0
2012-10-21 01:00:00	0.1	0
2012-10-22 01:00:00	0.2	0
2012-10-23 01:00:00	0	0
2012-10-24 01:00:00	0.1	0
2012-10-25 01:00:00	0.3	0.03
2012-10-26 01:00:00	1.5	3.22
2012-10-27 01:00:00	0	7.4
2012-10-28 01:00:00	0	0.55
2012-10-29	8.1	0
2012-10-30	3.8	5.06
2012-10-31	10.2	0
2012-11-01	1.8	0.46
2012-11-02	8.5	11.13
2012-11-03	13.7	4.99
2012-11-04	6.7	7.64
2012-11-05	8.1	2.93
2012-11-06	8.8	5.7
2012-11-07	5.6	2.99
2012-11-08	0.3	0.03
2012-11-09	0.3	0
2012-11-10	1.9	2.79
2012-11-11	7.6	8.82
2012-11-12	0	0
2012-11-13	0.1	0
2012-11-14	0.4	0
2012-11-15	0	0
2012-11-16	0	0
2012-11-17	0	0
2012-11-18	0	0
2012-11-19	0.2	0
2012-11-20	0.2	0
2012-11-21	0	0
2012-11-22	0.3	0
2012-11-23	0.1	0
2012-11-24	0.1	0
2012-11-25	0.2	0
2012-11-26	0.5	0.15
2012-11-27	0.3	0.09
2012-11-28	2.6	0.03
2012-11-29	2.7	15.12
2012-11-30	2.1	0.54
2012-12-01	0.1	0
2012-12-02	0	NAN
2012-12-03	1.1	NAN
2012-12-04	5.5	NAN
2012-12-05	4.1	NAN
2012-12-06	0.1	NAN
2012-12-07	0	0
2012-12-08	0	0
2012-12-09	0	6.62
2012-12-10	1.4	6.27
2012-12-11	0	0.81
2012-12-12	0	2.47
2012-12-13	0	0
2012-12-14	0	0.12
2012-12-15	31.6	10.16
2012-12-16	30	7.45
2012-12-17	3.3	2.82
2012-12-18	7	6.36
2012-12-19	0	0
2012-12-20	0.1	0
2012-12-21	0.9	4.59
2012-12-22	4.4	0.92
2012-12-23	29.7	26.32
2012-12-24	0.1	0
2012-12-25	2.8	1.13
2012-12-26	4.7	1.81
2012-12-27	18.3	15.24
2012-12-28	6.2	3.29
2012-12-29	0.3	0
2012-12-30	3.3	0.65
2012-12-31	0	0
2013-01-01	1.5	0.73
2013-01-02	0	0
2013-01-03	2.3	0.63
2013-01-04	11.3	8.94
2013-01-05	10.4	8.2
2013-01-06	7.5	4.62
2013-01-07	1.2	0.92
2013-01-08	4	6.13
2013-01-09	1.7	5.3
2013-01-10	1.3	3.74
2013-01-11	0.1	0.75
2013-01-12	0	15.25
2013-01-13	0	0
2013-01-14	0	0
2013-01-15	0	0
2013-01-16	0	0
2013-01-17	0	0.24
2013-01-18	0	1.14
2013-01-19	0	8.35
2013-01-20	0	0
2013-01-21	0.1	0.3
2013-01-22	1	0.45
2013-01-23	1.4	0.55
2013-01-24	0	0.3
2013-01-25	0	1.57
2013-01-26	0	1.4
2013-01-27	4.2	1.78
2013-01-28	6.3	2.58
2013-01-29	20.6	7.47
2013-01-30	27.1	10.71
2013-01-31	1.5	5.33
2013-02-01	6.1	5.4
2013-02-02	1.9	1.21
2013-02-03	0.6	2.95
2013-02-04	14.5	6.12
2013-02-05	4.4	1.85
2013-02-06	3.3	1.88
2013-02-07	0.4	0.23
2013-02-08	0.7	2.46
2013-02-09	3.9	0.09
2013-02-10	0.9	0
2013-02-11	0	0
2013-02-12	0	0
2013-02-13	0	0.06
2013-02-14	2.4	0
2013-02-15	0.2	0.58
2013-02-16	2.7	2.05
2013-02-17	0.5	0.12
2013-02-18	0	0
2013-02-19	0.1	2.61
2013-02-20	0.1	0.92
2013-02-21	2.1	0
2013-02-22	0	0
2013-02-23	0	2.75
2013-02-24	2.6	1.67
2013-02-25	9.6	2.9
2013-02-26	6.2	0
2013-02-27	0.6	0
2013-02-28	0.5	0
2013-03-01	0.3	0
2013-03-02	2	0
2013-03-03	0	0
2013-03-04	0	0
2013-03-05	0	0
2013-03-06	0.1	0
2013-03-07	0	0
2013-03-08	0	0
2013-03-09	1	2.38
2013-03-10	0.7	3.52
2013-03-11	0	0.59
2013-03-12	0	8
2013-03-13	0.1	0.12
2013-03-14	5.3	0.75
2013-03-15	4	0
2013-03-16	4.3	0
2013-03-17	0	0
2013-03-18	2.9	7.23
2013-03-19	5.6	3.53
2013-03-20	6.4	3.17
2013-03-21	2.1	1.16
2013-03-22	0.5	0
2013-03-23	0.1	0
2013-03-24	0	0
2013-03-25	0	0
2013-03-26	NAN	0
2013-03-27	NAN	0
2013-03-28	NAN	3.42
2013-03-29	NAN	0.61
2013-03-30	NAN	0
2013-03-31	NAN	0.03
2013-04-01 01:00:00	NAN	0
2013-04-02 01:00:00	0	0
2013-04-03 01:00:00	0.2	0
2013-04-04 01:00:00	0	0
2013-04-05 01:00:00	0	0
2013-04-06 01:00:00	0.3	0
2013-04-07 01:00:00	0.3	0
2013-04-08 01:00:00	0	0
2013-04-09 01:00:00	8.1	6.25
2013-04-10 01:00:00	3.9	3.28
2013-04-11 01:00:00	10.2	3.86
2013-04-12 01:00:00	4.9	4.82
2013-04-13 01:00:00	1.1	1.16
2013-04-14 01:00:00	0	0
2013-04-15 01:00:00	0	0
2013-04-16 01:00:00	2.6	2.65
2013-04-17 01:00:00	0	0
2013-04-18 01:00:00	0.5	0
2013-04-19 01:00:00	2.1	4.21
2013-04-20 01:00:00	1.3	0.67
2013-04-21 01:00:00	0	0
2013-04-22 01:00:00	0	0
2013-04-23 01:00:00	0	0
2013-04-24 01:00:00	0	0
2013-04-25 01:00:00	0	0
2013-04-26 01:00:00	2.3	2.83
2013-04-27 01:00:00	3.9	1.49
2013-04-28 01:00:00	1.5	0.15
2013-04-29 01:00:00	0.1	0.93
2013-04-30 01:00:00	4	0.76
2013-05-01 01:00:00	0.5	0
2013-05-02 01:00:00	0.1	0.03
2013-05-03 01:00:00	0.4	0
2013-05-04 01:00:00	3.8	2.63
2013-05-05 01:00:00	0	0
2013-05-06 01:00:00	0.1	0
2013-05-07 01:00:00	12.5	4.18
2013-05-08 01:00:00	0.2	2.01
2013-05-09 01:00:00	0	0.03
2013-05-10 01:00:00	5.9	5.65
2013-05-11 01:00:00	0	0.8
2013-05-12 01:00:00	2.5	4.92
2013-05-13 01:00:00	2	0.81
2013-05-14 01:00:00	0.1	0
2013-05-15 01:00:00	0.1	9.19
2013-05-16 01:00:00	0	0
2013-05-17 01:00:00	28.8	6.88
2013-05-18 01:00:00	14.7	3.79
2013-05-19 01:00:00	16.2	7.78
2013-05-20 01:00:00	0.1	0.78
2013-05-21 01:00:00	0.1	0.03
2013-05-22 01:00:00	7.5	7.44
2013-05-23 01:00:00	2.8	7.34
2013-05-24 01:00:00	0.5	0
2013-05-25 01:00:00	1	0.97
2013-05-26 01:00:00	19.1	22.15
2013-05-27 01:00:00	8.8	10.57
2013-05-28 01:00:00	0	0
2013-05-29 01:00:00	7.2	6.53
2013-05-30 01:00:00	18.4	13.14
2013-05-31 01:00:00	36.7	23.23
2013-06-01 01:00:00	5.7	3.95
2013-06-02 01:00:00	21.4	28.46
2013-06-03 01:00:00	8.4	5.67
2013-06-04 01:00:00	1.1	0.87
2013-06-05 01:00:00	0.1	0
2013-06-06 01:00:00	0	0
2013-06-07 01:00:00	0.1	2.76
2013-06-08 01:00:00	0.7	0
2013-06-09 01:00:00	14.5	2.51
2013-06-10 01:00:00	8.8	13.04
2013-06-11 01:00:00	0.1	4.31
2013-06-12 01:00:00	0	0
2013-06-13 01:00:00	0	0
2013-06-14 01:00:00	4.1	3.39
2013-06-15 01:00:00	0.1	0
2013-06-16 01:00:00	0	0
2013-06-17 01:00:00	0	0
2013-06-18 01:00:00	0	0
2013-06-19 01:00:00	0	0
2013-06-20 01:00:00	0	38.88
2013-06-21 01:00:00	0	13.21
2013-06-22 01:00:00	0.1	0.48
2013-06-23 01:00:00	0.9	1.08
2013-06-24 01:00:00	10.7	0.29
2013-06-25 01:00:00	3.9	2.35
2013-06-26 01:00:00	0.8	0.06
2013-06-27 01:00:00	0	0.2
2013-06-28 01:00:00	0.1	0
2013-06-29 01:00:00	3.3	2.2
2013-06-30 01:00:00	0.1	0
2013-07-01 01:00:00	0.1	0
2013-07-02 01:00:00	0	0
2013-07-03 01:00:00	6	1.14
2013-07-04 01:00:00	0	0
2013-07-05 01:00:00	0	0
2013-07-06 01:00:00	0.1	0
2013-07-07 01:00:00	0.1	0
2013-07-08 01:00:00	0	0.06
2013-07-09 01:00:00	0	0.06
2013-07-10 01:00:00	0	0
2013-07-11 01:00:00	0	0
2013-07-12 01:00:00	0	0
2013-07-13 01:00:00	0	0
2013-07-14 01:00:00	0	0
2013-07-15 01:00:00	0	0
2013-07-16 01:00:00	0.1	0
2013-07-17 01:00:00	0	0
2013-07-18 01:00:00	0	0
2013-07-19 01:00:00	0	0
2013-07-20 01:00:00	0	0
2013-07-21 01:00:00	0	0
2013-07-22 01:00:00	0	0
2013-07-23 01:00:00	0	0
2013-07-24 01:00:00	9.7	0.13
2013-07-25 01:00:00	0.1	7.5
2013-07-26 01:00:00	NAN	0
2013-07-27 01:00:00	NAN	0
2013-07-28 01:00:00	NAN	15.69
2013-07-29 01:00:00	NAN	22.41
2013-07-30 01:00:00	NAN	7.88
2013-07-31 01:00:00	NAN	0.31
2013-08-01 01:00:00	NAN	0
2013-08-02 01:00:00	NAN	0
2013-08-03 01:00:00	NAN	0
2013-08-04 01:00:00	NAN	2.52
2013-08-05 01:00:00	NAN	0
2013-08-06 01:00:00	NAN	3.43
2013-08-07 01:00:00	NAN	0
2013-08-08 01:00:00	NAN	0.03
2013-08-09 01:00:00	NAN	11.2
2013-08-10 01:00:00	NAN	0
2013-08-11 01:00:00	NAN	0
2013-08-12 01:00:00	NAN	0.67
2013-08-13 01:00:00	NAN	0
2013-08-14 01:00:00	NAN	0
2013-08-15 01:00:00	NAN	0
2013-08-16 01:00:00	NAN	0
2013-08-17 01:00:00	NAN	0
2013-08-18 01:00:00	NAN	0
2013-08-19 01:00:00	NAN	13.75
2013-08-20 01:00:00	NAN	0.22
2013-08-21 01:00:00	NAN	0
2013-08-22 01:00:00	NAN	0
2013-08-23 01:00:00	NAN	0
2013-08-24 01:00:00	NAN	0
2013-08-25 01:00:00	NAN	17.29
2013-08-26 01:00:00	NAN	1.71
2013-08-27 01:00:00	NAN	0
2013-08-28 01:00:00	NAN	0
2013-08-29 01:00:00	NAN	0
2013-08-30 01:00:00	NAN	0
2013-08-31 01:00:00	NAN	0.04
2013-09-01 01:00:00	NAN	0.56
2013-09-02 01:00:00	NAN	0
2013-09-03 01:00:00	0	0
2013-09-04 01:00:00	0.2	0
2013-09-05 01:00:00	0.2	0.13
2013-09-06 01:00:00	0.3	0.11
2013-09-07 01:00:00	0.1	0.08
2013-09-08 01:00:00	2.1	6.49
2013-09-09 01:00:00	23.1	13.78
2013-09-10 01:00:00	6.3	2.83
2013-09-11 01:00:00	8.2	2.51
2013-09-12 01:00:00	17.3	3.63
2013-09-13 01:00:00	3.1	11.67
2013-09-14 01:00:00	1.1	1.56
2013-09-15 01:00:00	8.7	3.95
2013-09-16 01:00:00	15.9	6.08
2013-09-17 01:00:00	0.5	0.56
2013-09-18 01:00:00	20.3	16.23
2013-09-19 01:00:00	6.7	0.17
2013-09-20 01:00:00	5.8	0.92
2013-09-21 01:00:00	2.4	0
2013-09-22 01:00:00	0.1	0.03
2013-09-23 01:00:00	0.1	0.24
2013-09-24 01:00:00	NAN	0.03
2013-09-25 01:00:00	NAN	0.15
2013-09-26 01:00:00	0	0.16
2013-09-27 01:00:00	0	0.16
2013-09-28 01:00:00	0.3	0.23
2013-09-29 01:00:00	0.1	0
2013-09-30 01:00:00	0	0.12
2013-10-01 01:00:00	0.1	0
2013-10-02 01:00:00	0.2	0.03
2013-10-03 01:00:00	NAN	0
2013-10-04 01:00:00	NAN	0
2013-10-05 01:00:00	NAN	2.32
2013-10-06 01:00:00	NAN	0.31
2013-10-07 01:00:00	NAN	0.03
2013-10-08 01:00:00	0	0.1
2013-10-09 01:00:00	NAN	0
2013-10-10 01:00:00	NAN	11.71
2013-10-11 01:00:00	7.1	9.28
2013-10-12 01:00:00	0.6	0.19
2013-10-13 01:00:00	0.2	0.06
2013-10-14 01:00:00	0.2	0.37
2013-10-15 01:00:00	8.2	10.6
2013-10-16 01:00:00	0.1	0
2013-10-17 01:00:00	5.8	2.81
2013-10-18 01:00:00	0	0
2013-10-19 01:00:00	0.2	0
2013-10-20 01:00:00	6	3.11
2013-10-21 01:00:00	0.1	0.13
2013-10-22 01:00:00	0.1	0
2013-10-23 01:00:00	1.6	0.99
2013-10-24 01:00:00	0.1	0
2013-10-25 01:00:00	0.2	0
2013-10-26 01:00:00	0	0
2013-10-27 01:00:00	5.4	2.86
2013-10-28	1	0.2
2013-10-29	0.4	0.33
2013-10-30	0	0
2013-10-31	0	0
2013-11-01	NAN	0
2013-11-02	NAN	8.25
2013-11-03	NAN	6.35
2013-11-04	NAN	13.23
2013-11-05	NAN	1.33
2013-11-06	NAN	10.64
2013-11-07	NAN	0.48
2013-11-08	NAN	3.46
2013-11-09	NAN	6.03
2013-11-10	NAN	6.53
2013-11-11	NAN	0
2013-11-12	NAN	0
2013-11-13	NAN	1.17
2013-11-14	0	0
2013-11-15	0	0
2013-11-16	0.1	0
2013-11-17	0.3	0
2013-11-18	0.2	0
2013-11-19	1.3	3.9
2013-11-20	7.6	6.89
2013-11-21	3.8	1.81
2013-11-22	2.6	0
2013-11-23	0.2	0
2013-11-24	0.3	0.5
2013-11-25	0	0.04
2013-11-26	0.3	0.5
2013-11-27	0.1	0.03
2013-11-28	0	0.65
2013-11-29	3	5.14
2013-11-30	9.1	0.23
2013-12-01	2	0.36
2013-12-02	0.1	0
2013-12-03	0.1	0
2013-12-04	0	0.46
2013-12-05	2.3	3.15
2013-12-06	0.2	3.58
2013-12-07	0.2	1.53
2013-12-08	10.8	0.57
2013-12-09	5.6	4.6
2013-12-10	0.3	0
2013-12-11	0	0
2013-12-12	0.2	0
2013-12-13	0.1	0
2013-12-14	0.7	1.69
2013-12-15	1.8	0
2013-12-16	0	0
2013-12-17	0	0
2013-12-18	0	0
2013-12-19	0.7	0.79
2013-12-20	1.8	1.14
2013-12-21	0	0
2013-12-22	0.5	0.25
2013-12-23	6.8	1.3
2013-12-24	0.1	0
2013-12-25	0	0.1
2013-12-26	0.5	1.15
2013-12-27	0.3	0.07
2013-12-28	0.5	0.31
2013-12-29	2.6	2.36
2013-12-30	0	0
2013-12-31	0.1	0
