# Supplementary material for: Root-Associated Mycobiomes of Common Temperate Plants (Calluna vulgaris and Holcus lanatus) Are Strongly Affected by Winter Climate Conditions
Source: Microb Ecol. 2021 Jan 16;82(2):403–15. doi: 10.1007/s00248-020-01667-7 (PMC8384817; doi:10.1007/s00248-020-01667-7)
Supplement: Supplementary file 4 — Analysis script. (R 44 kb) [file 248_2020_1667_MOESM4_ESM.r]

############### Suppl. S4 for the article by Mathilde Borg Dahl (dahlm (at) uni-greifswald.de), Derek Persoh, Anke Jentsch and Jürgen Kreyling. Root-associated mycobiomes of common temperate plants (Calluna vulgaris and Holcus lanatus) are strongly affected by winter climate conditions. Microbial Ecology

## packages
library(vegan)
library(ggplot2)
library(agricolae) 
library(iNEXT)
library(reshape2)
library(qdapTools) 
library(dplyr)
library(scales)
library(rioja)
library(gtable)
library(grid)
library(plyr)
library(heatmap.plus)


###############################################
### Sample quality
###############################################
data <- read.csv("OTU_tab_all_raw_R.csv",row.names=1) 
singleton <- c("OTU199","OTU218","OTU230","OTU239","OTU250","OTU267","OTU254","OTU261","OTU263","OTU271","OTU280","OTU275","OTU999","OTU292","OTU291","OTU975","OTU300","OTU310","OTU313","OTU321","OTU327","OTU324","OTU331","OTU333","OTU341","OTU336","OTU342","OTU345","OTU348","OTU351","OTU358","OTU352","OTU361","OTU376","OTU374","OTU886","OTU379","OTU378","OTU380","OTU385","OTU954","OTU909","OTU726","OTU395","OTU347","OTU697","OTU398","OTU401","OTU962","OTU406","OTU403","OTU407","OTU410","OTU405","OTU408","OTU429","OTU411","OTU420","OTU416","OTU426","OTU437","OTU946","OTU434","OTU656","OTU439","OTU442","OTU443","OTU444","OTU452","OTU841","OTU463","OTU474","OTU580","OTU459","OTU481","OTU921","OTU475","OTU469","OTU1007","OTU849","OTU472","OTU970","OTU479","OTU480","OTU610","OTU485","OTU491","OTU848","OTU801","OTU502","OTU506","OTU955","OTU523","OTU454","OTU988","OTU746","OTU691","OTU920","OTU544","OTU551","OTU548","OTU557","OTU573","OTU966","OTU561","OTU589","OTU660","OTU532","OTU1046","OTU581","OTU722","OTU934","OTU935","OTU714","OTU594","OTU598","OTU1057","OTU611","OTU623","OTU683","OTU624","OTU702","OTU902","OTU765","OTU817","OTU833","OTU830","OTU1061","OTU1005","OTU1071","OTU1029","OTU874","OTU654")

data <- as.data.frame(t(data))
myvars <- names(data) %in% singleton
data <- data[!myvars]
data <- as.data.frame(t(data))

#### Diversity estmators ######
div <- DataInfo(data, datatype = "abundance") 
write.csv(div, "iNEXT_div.csv")
Sample_Ok <- div[which(div$SC>0.95),] # Estimated cover >95%
Sample_Ok <- as.character(Sample_Ok$site)
data_ok <- data[,colnames(data) %in% Sample_Ok]
data_ok <- t(data_ok)
data_ok <- as.data.frame(data_ok)


#### Rarefraction curve ######
##############################

######## RARYFIED DATA
x <- as.matrix(t(data))

S <- specnumber(x) # observed number of species
raremax <- min(rowSums(x)) # minimum antal reads in a sample 
raremax <- 30000 # minimum antal reads in a sample 
raredata <- rrarefy(x, raremax) 

rarecurve(x, step = 100, sample = raremax, col = "blue", cex = 0.6)
rarecurve(x, step = 100, col = "blue", cex = 0.6)

inspect <- c("JK2_068", "JK2_012","JK_012", "JK2_026","JK_023")
inspect <- c("JK2_068", "JK2_012","JK_012", "JK2_026","JK_023", 
             "JK2_103", "JK_019", "JK_040", "JK_089", 
             "JK_093","JK_082", "JK_138", "JK_096", "JK_009", "JK_103", 
             "JK_110", "JK_131", "JK_117", "JK2_110", "JK2_040", 
             "JK_114", "JK_026", "JK_121", "JK_135", "JK2_082", "JK2_117")
#data_s <- as.data.frame(t(data_ok))
data_s <- as.data.frame(data)
data_Ins <- data_s[,inspect]
#myvars <- names(as.data.frame(t(data_ok))) %in% inspect
myvars <- names(as.data.frame(data)) %in% inspect
data_good <- data_s[!myvars]
data_ex <- data_s[myvars]
x <- as.matrix(t(data_Ins)) 
y <- as.matrix(t(data_good)) 

rarecurve(x, step = 100, col = "blue", cex = 0.5)
rarecurve(y, step = 100, sample = raremax,col = "blue", cex = 0.5)
### JK_019 and JK_040 is saturated, but low total reads, ca. 6000
### Same goes for JK2_012, JK_023, JK_012, ca. 2500 reads

rejected <- c("JK2_068", "JK2_026", "JK2_103", "JK_089", 
             "JK_093","JK_082", "JK_138", "JK_096", "JK_009", "JK_103", 
             "JK_110", "JK_131", "JK_117", "JK2_110", "JK2_040", 
             "JK_114", "JK_026", "JK_121", "JK_135", "JK2_082", "JK2_117")

myvars <- names(as.data.frame(data)) %in% rejected 
data_good <- data_s[!myvars]
y <- as.matrix(t(data_good)) 

raremax <- 30000 # minimum antal reads in a sample 
raredata <- rrarefy(y, raremax)
rarecurve(raredata, step = 100, sample = raremax,col = "blue", cex = 0.5)

write.csv(raredata, "rare_OTU.csv")
###################################################################################
##########                                                        #################
##########          Input Data after Quality check                #################
#########                                                         #################
###################################################################################
raredata <- read.csv("rare_OTU.csv", row.names = 1)

singleton <- c("OTU199","OTU218","OTU230","OTU239","OTU250","OTU267","OTU254","OTU261","OTU263","OTU271","OTU280","OTU275","OTU999","OTU292","OTU291","OTU975","OTU300","OTU310","OTU313","OTU321","OTU327","OTU324","OTU331","OTU333","OTU341","OTU336","OTU342","OTU345","OTU348","OTU351","OTU358","OTU352","OTU361","OTU376","OTU374","OTU886","OTU379","OTU378","OTU380","OTU385","OTU954","OTU909","OTU726","OTU395","OTU347","OTU697","OTU398","OTU401","OTU962","OTU406","OTU403","OTU407","OTU410","OTU405","OTU408","OTU429","OTU411","OTU420","OTU416","OTU426","OTU437","OTU946","OTU434","OTU656","OTU439","OTU442","OTU443","OTU444","OTU452","OTU841","OTU463","OTU474","OTU580","OTU459","OTU481","OTU921","OTU475","OTU469","OTU1007","OTU849","OTU472","OTU970","OTU479","OTU480","OTU610","OTU485","OTU491","OTU848","OTU801","OTU502","OTU506","OTU955","OTU523","OTU454","OTU988","OTU746","OTU691","OTU920","OTU544","OTU551","OTU548","OTU557","OTU573","OTU966","OTU561","OTU589","OTU660","OTU532","OTU1046","OTU581","OTU722","OTU934","OTU935","OTU714","OTU594","OTU598","OTU1057","OTU611","OTU623","OTU683","OTU624","OTU702","OTU902","OTU765","OTU817","OTU833","OTU830","OTU1061","OTU1005","OTU1071","OTU1029","OTU874","OTU654")

myvars <- names(raredata) %in% singleton
raredata <- raredata[!myvars]

##############################################################
### Meta data
meta<-read.csv("Meta_JK.csv",row.names=1) 
meta$ID <- rownames(meta)

meta_ok <- meta[rownames(meta) %in% rownames(raredata),]
##############################################################

boxplot(OTU_rar~Standort*Treament*Species, data=meta_ok, notch=FALSE, 
        col=(c("gold","gold","gold","gold","darkgreen","darkgreen","darkgreen","darkgreen")),
        main="", xlab="")

kruskal.test(meta_ok$OTU_rar, meta_ok$Standort, data = meta_ok)
kruskal.test(meta_ok$OTU_rar, meta_ok$Treament, data = meta_ok)
kruskal.test(meta_ok$OTU_rar, meta_ok$Species, data = meta_ok)
kruskal.test(meta_ok$OTU_rar, meta_ok$Sampling.date, data = meta_ok)

#### TWO-way ANOVA
fit <- lm(OTU_rar ~ Species,  data = meta_ok) #groups=Sampling.date,
aov1 <- aov(fit)
summary(aov1) 

# Tukey Honestly Significant Differences
group_test <- HSD.test(aov1, 'Species')
group_test

##### Counting stuff

length(meta_ok$Standort[which(meta_ok$Standort=="FI")])
length(meta_ok$Standort[which(meta_ok$Standort=="BT")])

length(meta_ok$Treament[which(meta_ok$Treament=="C")])
length(meta_ok$Treament[which(meta_ok$Treament=="W")])

length(meta_ok$Species[which(meta_ok$Species=="Cv")])
length(meta_ok$Species[which(meta_ok$Species=="Hl")])

length(meta_ok$Sampling.date[which(meta_ok$Sampling.date=="1")])
length(meta_ok$Sampling.date[which(meta_ok$Sampling.date=="2")])

mean(meta_ok$OTU_rar[which(meta_ok$Standort=="FI")])
sd(meta_ok$OTU_rar[which(meta_ok$Standort=="FI")])
mean(meta_ok$OTU_rar[which(meta_ok$Standort=="BT")])
sd(meta_ok$OTU_rar[which(meta_ok$Standort=="BT")])
mean(meta_ok$OTU_rar[which(meta_ok$Treament=="C")])
sd(meta_ok$OTU_rar[which(meta_ok$Treament=="C")])
mean(meta_ok$OTU_rar[which(meta_ok$Treament=="W")])
sd(meta_ok$OTU_rar[which(meta_ok$Treament=="W")])
mean(meta_ok$OTU_rar[which(meta_ok$Species=="Cv")])
sd(meta_ok$OTU_rar[which(meta_ok$Species=="Cv")])
mean(meta_ok$OTU_rar[which(meta_ok$Species=="Hl")])
sd(meta_ok$OTU_rar[which(meta_ok$Species=="Hl")])
mean(meta_ok$OTU_rar[which(meta_ok$Sampling.date=="1")])
sd(meta_ok$OTU_rar[which(meta_ok$Sampling.date=="1")])
mean(meta_ok$OTU_rar[which(meta_ok$Sampling.date=="2")])
sd(meta_ok$OTU_rar[which(meta_ok$Sampling.date=="2")])


####################################
######## Sample based curves

# First, generate OTU presence/absence matrix from abundance data.
ID <- meta_ok[,c(34,9)]
ID$Species <- as.character(ID$Species)
data_oks <- as.data.frame(raredata) ### rarefied data
data_oks$ID <- lookup(row.names(data_oks), ID[1:2])

row.names(data_oks) = make.names(data_oks$ID, unique=TRUE)
data_oks <- data_oks[,c(1:963)] 
otunum_filtered <- t(data_oks)
otunum_inc <- otunum_filtered > 0 

# Now split the matrix by study plots
inc_1 <- otunum_inc[,grepl("^Cv", colnames(otunum_inc))] 
inc_2 <- otunum_inc[,grepl("^Hl", colnames(otunum_inc))]

# Create a matrix with study plots in columns and summed OTU incidences for every plot in rows.
inc_byplot <- cbind(rowSums(inc_1), rowSums(inc_2))
colnames(inc_byplot) <- c("Calluna", "Grass")  # Add names of study plots

# Now add a number of samples in each plot as a first line. This format is required by iNEXT for incidence data.
inc_byplot <- rbind(c(length(colnames(inc_1)),
                      length(colnames(inc_2))),inc_byplot)
                     

# Calculate all diversity estimates with "incidence_freq" datatype.
out <- iNEXT(inc_byplot, q=0, datatype ="incidence_freq", endpoint = 150)

# Build rarefaction curves
p <- ggiNEXT(out, type=1) + xlab("Number of samples") + ylab("OTU richness") + theme_classic() + theme(legend.position="bottom")
p2 <- ggiNEXT(out, type=2) + xlab("Number of samples") + theme_classic() + theme(legend.position="bottom")
ggiNEXT(out, type=3) + ylab("OTU richness") + theme_classic() + theme(legend.position="bottom")
p
p2

# The same for the whole study area
inc_total <- rowSums(inc_byplot) # just sum up the by-plot incidence dataset
out2 <- iNEXT(inc_total, q=0, datatype ="incidence_freq")

p3 <-ggiNEXT(out2, type=1) + xlab("Number of samples") + ylab("OTU richness") + theme_classic() + theme(legend.position="none")
p4 <-ggiNEXT(out2, type=2) + xlab("Number of samples") + theme_classic() + theme(legend.position="none")
ggiNEXT(out2, type=3) + ylab("OTU richness") + theme_classic() + theme(legend.position="none")


########################################################################################
### 2nd statistics - Identify the envorinmental factor with biggest explanetory power

raredata<- raredata[ order(match(row.names(raredata), meta_ok$ID)), ]
var <- meta_ok[,c(9,6,7,10,34)] 

########################################################################################
### BETADISPER statistics prior to PERMANOVA
data_bc <-vegdist(raredata, method="bray")

x <- betadisper(data_bc, var$Species, type = c("median","centroid"), bias.adjust = FALSE)
x <- betadisper(data_bc, var$Standort, type = c("median","centroid"), bias.adjust = FALSE)
x <- betadisper(data_bc, var$Treament, type = c("median","centroid"), bias.adjust = FALSE)
x <- betadisper(data_bc, var$Sampling.date, type = c("median","centroid"), bias.adjust = FALSE)
x <- betadisper(data_bc, var$frostdays, type = c("median","centroid"), bias.adjust = FALSE)

anova(x)

### PERMANOVA
adonis2(raredata ~ ., var, permutations = 999, method = "bray", by = "terms") 
adonis2(raredata ~ ., var, permutations = 999, method = "bray", by = "margin") 
adonis2(raredata ~ ., var, permutations = 999, method = "bray", by = NULL)

adonis2(raredata ~ frostdays*Standort, var, permutations = 999, method = "bray", by = "terms") 
adonis2(raredata ~ Species*Standort*Treament, var, permutations = 999, method = "bray", by = "terms") 

data_rare <- as.data.frame(raredata)

#########################################################################################
##### Functional gruops per plant species

func_c <- meta_ok[c(6,7,9,10, 16,18,19,22,23,24)] # count richness
func_rel <- meta_ok[c(6,7,9,10, 25,27,28,31,32,33)] # rel abundance %

test <- melt(func_c, id=c("Standort", "Treament", "Species","Sampling.date"))
test2 <- melt(func_rel, id=c("Standort", "Treament", "Species","Sampling.date"))

summery_funcOrt <- ddply(test, c("variable","Standort"), summarise,
                      N    = length(value),
                      mean = mean(value),
                      sd   = sd(value)
)
summery_funcT <- ddply(test, c("variable","Treament"), summarise,
                       N    = length(value),
                       mean = mean(value),
                       sd   = sd(value)
)
summery_funcSp <- ddply(test, c("variable","Species"), summarise,
                      N    = length(value),
                      mean = mean(value),
                      sd   = sd(value)
)
summery_funcDate <- ddply(test, c("variable","Sampling.date"), summarise,
                      N    = length(value),
                      mean = mean(value),
                      sd   = sd(value)
)

summery_funcOrt2 <- ddply(test2, c("variable","Standort"), summarise,
                         N    = length(value),
                         mean = mean(value),
                         sd   = sd(value)
)
summery_funcT2 <- ddply(test2, c("variable","Treament"), summarise,
                       N    = length(value),
                       mean = mean(value),
                       sd   = sd(value)
)
summery_funcSp2 <- ddply(test2, c("variable","Species"), summarise,
                        N    = length(value),
                        mean = mean(value),
                        sd   = sd(value)
)
summery_funcDate2 <- ddply(test2, c("variable","Sampling.date"), summarise,
                          N    = length(value),
                          mean = mean(value),
                          sd   = sd(value)
)


Summary_Ort <- rbind(summery_funcOrt, summery_funcOrt2)
Summary_Date <- rbind(summery_funcDate, summery_funcDate2)
Summary_Sp <- rbind(summery_funcSp, summery_funcSp2)
Summary_T <- rbind(summery_funcT, summery_funcT2)
names(Summary_Ort) <- c("variable", "parameter", "N" ,       "mean"    , "sd" )
names(Summary_Date) <- c("variable", "parameter", "N" ,       "mean"    , "sd" )
names(Summary_T) <- c("variable", "parameter", "N" ,       "mean"    , "sd" )
Summary_Date$parameter <- as.factor(Summary_Date$parameter)

Sum_all <- ""
Sum_all <- rbind(Summary_Ort,Summary_Date)
Sum_all <- rbind(Sum_all,Summary_Sp)
Sum_all <- rbind(Sum_all,Summary_T)

write.csv(Sum_all,"Func_summary.csv")

names(Summary_Sp) <- c("variable", "parameter", "N" ,       "mean"    , "sd" )

##### Statistic on the functional gruops - relative abundance ########
kruskal.test(func_rel$Wood.Saprotroph_RelAB, func_rel$Standort, data = func_rel)
kruskal.test(func_rel$Wood.Saprotroph_RelAB, func_rel$Species, data = func_rel)
kruskal.test(func_rel$Wood.Saprotroph_RelAB, func_rel$Treament, data = func_rel)
kruskal.test(func_rel$Wood.Saprotroph_RelAB, func_rel$Sampling.date, data = func_rel)

kruskal.test(func_rel$Saprotroph.Symbiotroph_RelAB, func_rel$Standort, data = func_rel)
kruskal.test(func_rel$Saprotroph.Symbiotroph_RelAB, func_rel$Species, data = func_rel)
kruskal.test(func_rel$Saprotroph.Symbiotroph_RelAB, func_rel$Treament, data = func_rel)
kruskal.test(func_rel$Saprotroph.Symbiotroph_RelAB, func_rel$Sampling.date, data = func_rel)

kruskal.test(func_rel$Saprotroph_RelAB, func_rel$Standort, data = func_rel)
kruskal.test(func_rel$Saprotroph_RelAB, func_rel$Species, data = func_rel)
kruskal.test(func_rel$Saprotroph_RelAB, func_rel$Treament, data = func_rel)
kruskal.test(func_rel$Saprotroph_RelAB, func_rel$Sampling.date, data = func_rel)

kruskal.test(func_rel$Ericoid.Mycorrhizal_RelAB, func_rel$Standort, data = func_rel)
kruskal.test(func_rel$Ericoid.Mycorrhizal_RelAB, func_rel$Species, data = func_rel)
kruskal.test(func_rel$Ericoid.Mycorrhizal_RelAB, func_rel$Treament, data = func_rel)
kruskal.test(func_rel$Ericoid.Mycorrhizal_RelAB, func_rel$Sampling.date, data = func_rel)

kruskal.test(func_rel$Ectomycorrhizal_RelAB, func_rel$Standort, data = func_rel)
kruskal.test(func_rel$Ectomycorrhizal_RelAB, func_rel$Species, data = func_rel)
kruskal.test(func_rel$Ectomycorrhizal_RelAB, func_rel$Treament, data = func_rel)
kruskal.test(func_rel$Ectomycorrhizal_RelAB, func_rel$Sampling.date, data = func_rel)

kruskal.test(func_rel$Arbuscular.Mycorrhizal_RelAB, func_rel$Standort, data = func_rel)
kruskal.test(func_rel$Arbuscular.Mycorrhizal_RelAB, func_rel$Species, data = func_rel)
kruskal.test(func_rel$Arbuscular.Mycorrhizal_RelAB, func_rel$Treament, data = func_rel)
kruskal.test(func_rel$Arbuscular.Mycorrhizal_RelAB, func_rel$Sampling.date, data = func_rel)

##### Statistic on the functional gruops - richness ########
kruskal.test(func_c$Wood.Saprotroph, func_c$Standort, data = func_c)
kruskal.test(func_c$Wood.Saprotroph, func_c$Species, data = func_c)
kruskal.test(func_c$Wood.Saprotroph, func_c$Treament, data = func_c)
kruskal.test(func_c$Wood.Saprotroph, func_c$Sampling.date, data = func_c)

kruskal.test(func_c$Saprotroph.Symbiotroph, func_c$Standort, data = func_c)
kruskal.test(func_c$Saprotroph.Symbiotroph, func_c$Species, data = func_c)
kruskal.test(func_c$Saprotroph.Symbiotroph, func_c$Treament, data = func_c)
kruskal.test(func_c$Saprotroph.Symbiotroph, func_c$Sampling.date, data = func_c)

kruskal.test(func_c$Saprotroph, func_c$Standort, data = func_c)
kruskal.test(func_c$Saprotroph, func_c$Species, data = func_c)
kruskal.test(func_c$Saprotroph, func_c$Treament, data = func_c)
kruskal.test(func_c$Saprotroph, func_c$Sampling.date, data = func_c)

kruskal.test(func_c$Ericoid.Mycorrhizal, func_c$Standort, data = func_c)
kruskal.test(func_c$Ericoid.Mycorrhizal, func_c$Species, data = func_c)
kruskal.test(func_c$Ericoid.Mycorrhizal, func_c$Treament, data = func_c)
kruskal.test(func_c$Ericoid.Mycorrhizal, func_c$Sampling.date, data = func_c)

kruskal.test(func_c$Ectomycorrhizal, func_c$Standort, data = func_c)
kruskal.test(func_c$Ectomycorrhizal, func_c$Species, data = func_c)
kruskal.test(func_c$Ectomycorrhizal, func_c$Treament, data = func_c)
kruskal.test(func_c$Ectomycorrhizal, func_c$Sampling.date, data = func_c)

kruskal.test(func_c$Arbuscular.Mycorrhizal, func_c$Standort, data = func_c)
kruskal.test(func_c$Arbuscular.Mycorrhizal, func_c$Species, data = func_c)
kruskal.test(func_c$Arbuscular.Mycorrhizal, func_c$Treament, data = func_c)
kruskal.test(func_c$Arbuscular.Mycorrhizal, func_c$Sampling.date, data = func_c)

#### TWO-way ANOVA
fit <- lm(Saprotroph ~ Sampling.date,  data = func_c) #groups=Sampling.date,
aov1 <- aov(fit)
summary(aov1) 

# Tukey Honestly Significant Differences
group_test <- HSD.test(aov1, 'Sampling.date')
group_test

############################################################
#FUNGUILD coverage

Rel_sum_OTU <- as.data.frame(cbind(sum=rowSums(rel_tax[,2:length(rel_tax)]), OTU= row.names(rel_tax)))
Rel_sum_OTU$sum <- as.numeric(as.character(Rel_sum_OTU$sum))
sum(Rel_sum_OTU$sum) # 59 --> 59 samples

cover <- read.csv('FUNguild_coverange.csv')
fcover <- left_join(Rel_sum_OTU, cover, by='OTU')
fcover$sum <- fcover$sum/59
sum(fcover$sum) # 1 --> 100%
  
fcover_summa <- ddply(fcover, 'Confidence.Ranking', summarise,
                   abundance = sum(sum),
                   count = length(sum)
                   )
sum(fcover_summa[c(2,4,5),2]) # 0.6903927 total abundance for assigned OTUs
sum(fcover_summa[c(2,4,5),3]) # 651 number of OTUs

#### Table of abundance and richness for both classification and confidence
summa <- ddply(fcover, c('Classification','Confidence.Ranking'), summarise,
                   abundance = sum(sum),
                   count = length(sum)
)

for (i in 1:length(summa$abundance)){
  summa$Classification[i] <- if (summa$Classification[i] %in% c('Arbuscular Mycorrhizal','Fungal Parasite-Litter Saprotroph' , 'Pathotroph-Saprotroph','Symbiotroph')) {"Other"} else {summa$Classification[i]}
}

summa <- aggregate(.~Classification+Confidence.Ranking, FUN="sum", data=summa) 

#########################################################################################
##### Richness and rel. abundance of phyla
##########################################################################################
library(funrar)
rel_tax <- as.data.frame(make_relative(as.matrix(t(tax_data[,7:65]))))
rel_tax <- as.data.frame(t(rel_tax))
rel_tax<- cbind(phy=tax_data$phy, rel_tax)
rel_tax_agg<- aggregate(.~phy, FUN="sum", data=rel_tax) 
rownames(rel_tax_agg) <- rel_tax_agg$phy
rel_tax_agg_t <- as.data.frame(t(rel_tax_agg[,-1]))
rel_tax_agg_t$ID <-rownames(rel_tax_agg_t)

rel_tax_agg_t_met <- left_join(rel_tax_agg_t, meta_ok[c("ID","Standort", "Treament", "Species", "Sampling.date")], by= "ID")

rel_tax_c <- rel_tax
rel_tax_c[, 2:60] <- lapply(rel_tax_c[, 2:60], function(x) ifelse(x>0, 1, x))
rel_tax_c_agg<- aggregate(.~phy, FUN="sum", data=rel_tax_c) 
rownames(rel_tax_c_agg) <- rel_tax_c_agg$phy
rel_tax_c_agg_t <- as.data.frame(t(rel_tax_c_agg[,-1]))
rel_tax_c_agg_t$ID <-rownames(rel_tax_c_agg_t)

rel_tax_agg_t_met <- left_join(rel_tax_agg_t_met, rel_tax_c_agg_t, by= "ID")


names(rel_tax_agg_t)

grp <- c('Standort', 'Treament','Sampling.date','Species')
All_summa <- list()
for (i in 1:length(grp)){
phy_summa <- ddply(rel_tax_agg_t_met, grp[i], summarise,
                  Asco_c = mean(Ascomycota.y),
                  Asco_cSD = sd(Ascomycota.y),
                  Asco_ab = mean(Ascomycota.x),
                  Asco_abSD = sd(Ascomycota.x),
                  Bas_c = mean(Basidiomycota.y),
                  Bas_cSD = sd(Basidiomycota.y),
                  Bas_ab = mean(Basidiomycota.x),
                  Bas_abSD = sd(Basidiomycota.x),
                  Zyg_c = mean(Zygomycota.y),
                  Zyg_cSD = sd(Zygomycota.y),
                  Zyg_ab = mean(Zygomycota.x),
                  Zyg_abSD = sd(Zygomycota.x)
                  )
colnames(phy_summa)[1] <- c('var')
phy_summa$var <- as.character(phy_summa$var)
All_summa[[i]] <- phy_summa #put all vectors in the list
}
df <- do.call("rbind",All_summa) #combine all vectors into a matrix

write.csv(df, 'Summary_phyla_tab4.csv')

############################## Unconstrained ordination
############################################################################################################
NMDS=metaMDS(raredata,k=2,trymax=3000, distance = "bray") #  x= community-by-species matrix, K= The number of reduced dimensions
var$Sampling.date <- as.factor(var$Sampling.date)
EnFit <- envfit(NMDS, var, permutations = 1000,choices=c(1,2))
EnFit_df <- as.data.frame(scores(EnFit,choices=c(1,2), display = "vectors"))
names(EnFit_df) <- c("MDS1", "MDS2")
EnFit_df_r <- EnFit_df *0.8

stressplot(NMDS)
plot(NMDS)

#### get sample scoes
samples2d <-as.data.frame(NMDS$points) # sample scores

### with GGplot
var$sample <- rownames(var)
place <- var[,c(6,2)]
Treatment <- var[,c(6,3)]
plant <- var[,c(6,1)]
OTUs <- meta[,c(35,3)] ### OTU richness

samples2d$place  <- lookup(rownames(samples2d), place[1:2])
samples2d$placecol  <- lookup(rownames(samples2d), place[1:2])
samples2d$placecol <-as.character(samples2d$placecol)
samples2d$placecol[which(samples2d$placecol == "BT")]  <- "hollow"
samples2d$placecol[which(samples2d$placecol == "FI")]  <- "non-hollow"
samples2d$treat  <- lookup(rownames(samples2d), Treatment[1:2])
samples2d$plant  <- lookup(rownames(samples2d), plant[1:2])
samples2d$OTU  <- lookup(rownames(samples2d), OTUs[1:2])


NMDS.plot <- ggplot(samples2d, aes(x=MDS1, y=MDS2, color=factor(treat),shape=factor(plant))) + 
  geom_point(size=sqrt(samples2d$OTU)/sqrt(max(samples2d$OTU))*5,
             aes(fill=factor(treat), alpha = as.factor(place)))+
  geom_point(size=sqrt(samples2d$OTU)/sqrt(max(samples2d$OTU))*5) +    
  geom_text(aes(label=row.names(samples2d)),size=3, position = position_nudge(y = -0.02)) + # label=row.names(samples2d) or samples2d$date
  geom_hline(yintercept=0, linetype="dotted") +
  geom_vline(xintercept=0, linetype="dotted") +
  scale_shape_manual(values=c(21,24)) +
  scale_alpha_manual(values=c(1,0)) +
  scale_colour_manual(values = c("indianred3","lightskyblue4"))+
  scale_fill_manual(values =alpha(c("indianred3","lightskyblue4")))+  
  coord_fixed()  ## need aspect ratio of 1!

NMDS.plot + geom_segment(data = EnFit_df_r,
                         aes(x= 0, xend = MDS1,y= 0, yend = MDS2),
                         arrow = arrow(length = unit(0.25, "cm")),
                         colour = "grey3", inherit.aes = FALSE)+
  geom_text(data = EnFit_df_r, aes(x = MDS1, y = MDS2, label = rownames(EnFit_df_r)),
            size = 3, inherit.aes = FALSE)

#############################################################################
### RDA (redundancy analysis) - constraind ordination

### data transformation - Hellinger
data_trans <- decostand(raredata, "hellinger")

var_rda <- meta_ok[,c(6,7,9,10,34)]

#### Distance based RDA
rda_db <- dbrda(data_trans ~ ., var_rda, distance = "bray", sqrt.dist = FALSE,
      add = FALSE, dfun = vegdist, metaMDSdist = FALSE,
      na.action = na.exclude)
head(summary(rda_db), tail=2)

anova(rda_db) #
res <- anova(rda_db, by= "term")
res <- anova(rda_db, by= "axis")

## Get the R^2 values
res$SumOfSqs / sum(res$SumOfSqs)

#### Plotting RDA with ggplot
smry <- summary(rda_db)
df1  <- data.frame(smry$sites[,1:2])       # PC1 and PC2
place <- meta_ok[,c(35,6)]
Treatment <- meta_ok[,c(35,7)]
plant <- meta_ok[,c(35,9)]
date <- meta_ok[,c(35,10)]
OTU <- meta_ok[,c(35,13)]
df1$place  <- lookup(rownames(df1), place[1:2])
df1$placecol  <- lookup(rownames(df1), place[1:2])
df1$placecol <-as.character(df1$placecol)
df1$placecol[which(df1$placecol == "FI")]  <- "hollow"
df1$placecol[which(df1$placecol == "BT")]  <- "non-hollow"
df1$treat  <- lookup(rownames(df1), Treatment[1:2])
df1$plant  <- lookup(rownames(df1), plant[1:2])
df1$date  <- lookup(rownames(df1), date[1:2])
df1$OTU <- lookup(rownames(df1), OTU[1:2])

df2  <- data.frame(smry$species[,1:2])     # loadings for PC1 and PC2

set.seed(2)
rda.plot <- ggplot(df1, aes(x=dbRDA1, y=dbRDA2, color=factor(treat), shape=factor(plant))) + 
  geom_point(size=sqrt(df1$OTU)/sqrt(max(df1$OTU))*6,
             aes(fill=factor(treat), alpha = as.factor(place)))+
  geom_point(size=sqrt(df1$OTU)/sqrt(max(df1$OTU))*6) +    
  #geom_text(aes(label=row.names(df1)),size=3, position = position_nudge(y = -0.1)) + # label=row.names(df1) or df1$date
  geom_hline(yintercept=0, linetype="dotted") +
  geom_vline(xintercept=0, linetype="dotted") +
  scale_shape_manual(values=c(21,24)) +
  scale_alpha_manual(values=c(1,0)) +
  scale_colour_manual(values = c("lightskyblue4", "indianred3"))+
  scale_fill_manual(values =alpha(c("lightskyblue4", "indianred3")))+
  coord_fixed()
rda.plot

min(meta_ok$OTU_rar)
max(meta_ok$OTU_rar)

##########################################################################################
########### Heatmap
##########################################################################################
library(heatmap.plus)
library(gplots)

data<-read.csv("Heatmap_input.csv",row.names=1) # pre-Sorted samples by site

dat.t <- t(data)

### Log transform
x <- dat.t +1

x <- df_aggt[,-12] +1 # -10 when sp -11 when fam -12 when genus
x <- log(x)

##Center scale
dat.sc<-scale(x,center=TRUE,scale=TRUE)

##Transpose back
dat.sc.t<-t(dat.sc)

###Bray-Curtis on raw data
m.taxa<-as.matrix(t(data))
m.taxa<-as.matrix(t(df_agg))
m.taxa.bd<-vegdist(m.taxa, method="bray")

####Conis custer-constrained hierarchical clustering of distance matrix, clusters constrained by sample order
m.taxa.bd.co<-chclust(m.taxa.bd, method="coniss")
clust.col<-as.dendrogram(m.taxa.bd.co)
#plot(clust.col)

###Colours
mycol<-colorRampPalette(c("blue","dodgerblue3", "cornsilk2", "orange", "red"), space = "rgb")(1000)


col.exta_veg <- as.data.frame(list("Cv_BT_C","Cv_BT_C","Cv_BT_C","Cv_BT_C","Cv_BT_C","Cv_BT_C","Cv_BT_C","Cv_BT_C","Cv_BT_C","Cv_BT_C","Cv_BT_W","Cv_BT_W","Cv_BT_W","Cv_BT_W","Cv_BT_W","Cv_BT_W","Hl_BT_C","Hl_BT_C","Hl_BT_C","Hl_BT_C","Hl_BT_C","Hl_BT_C","Hl_BT_C","Hl_BT_C","Hl_BT_C","Hl_BT_C","Hl_BT_W","Hl_BT_W","Hl_BT_W","Hl_BT_W","Hl_BT_W","Hl_BT_W","Hl_BT_W","Hl_BT_W","Hl_BT_W","Cv_FI_C","Cv_FI_C","Cv_FI_C","Cv_FI_C","Cv_FI_W","Cv_FI_W","Cv_FI_W","Cv_FI_W","Hl_FI_C","Hl_FI_C","Hl_FI_C","Hl_FI_C","Hl_FI_C","Hl_FI_C","Hl_FI_C","Hl_FI_C","Hl_FI_C","Hl_FI_W","Hl_FI_W","Hl_FI_W","Hl_FI_W","Hl_FI_W","Hl_FI_W","Hl_FI_W"))
col.exta_veg <- as.data.frame(t(col.exta_veg))
col.exta_veg$vegcolor[col.exta_veg$V1== "Cv_BT_W"] <- "blue4" 
col.exta_veg$vegcolor[col.exta_veg$V1== "Cv_BT_C"] <- "blue" 
col.exta_veg$vegcolor[col.exta_veg$V1== "Cv_FI_W"] <- "red4"
col.exta_veg$vegcolor[col.exta_veg$V1== "Cv_FI_C"] <- "red"
col.exta_veg$vegcolor[col.exta_veg$V1== "Hl_BT_W"] <- "green4" 
col.exta_veg$vegcolor[col.exta_veg$V1== "Hl_BT_C"] <- "green"  
col.exta_veg$vegcolor[col.exta_veg$V1== "Hl_FI_C"] <- "yellow"
col.exta_veg$vegcolor[col.exta_veg$V1== "Hl_FI_W"] <- "yellow4"

veg_col <- as.character(col.exta_veg$vegcolor)
#### ONe by one ########
#bact
heatmap <- heatmap.2(dat.sc.t,col=mycol,margins=c(9,16), Colv = clust.col, trace="none",density.info="none",lhei=c(2,8),lwid=c(2,5),dendrogram= "none", ColSideColors=veg_col,
                     sepcolor="white", sepwidth=c(0.05,0.05), cexCol=0.8,cexRow=0.9, key = "NA")

################################################################################################
################## Taxonomic composition
###############################################################################################

tax_data<-read.csv("data_ok_JK.csv",row.names=1)####row.name important 
#########################################################################################

### For the heatmap

tax_data$sp <- gsub("Unclass.Mortierella sp Cm1_59", "Unclass.Mortierella",tax_data$sp)
tax_data$sp <- gsub("Unclass.Mortierella sp VN2_2_6", "Unclass.Mortierella",tax_data$sp)

#### Species level
df_agg <- aggregate(.~sp, FUN="sum", data=tax_data) ### ord, fam or phy
df_agg <- df_agg[c(-166:-316),] ## removing 'unclassified'
row.names(df_agg) <- as.character(df_agg$sp)  
df_agg <- data.frame(sum=rowSums(df_agg[,7:65]), df_agg[,7:65])
df_agg$taxa <-row.names(df_agg)
for (i in 1:length(df_agg$sum)){
  df_agg$taxa[i] <- if (df_agg$sum[i]<10000) {"Other"} else {df_agg$taxa[i]}
}

df_agg <- aggregate(.~taxa, FUN="sum", data=df_agg)
df_agg <-df_agg[,-2]
rownames(df_agg) <-df_agg$taxa
df_agg <-df_agg[,-1]
df_aggt <- t(df_agg)

### site --> Plant -->  treatment
sort <- c("JK2_005","JK2_047","JK2_033","JK_047","JK_005","JK_033","JK_019","JK2_061","JK_061","JK2_019","JK_054","JK_012","JK2_054","JK2_012","JK_040","JK_068","JK_044","JK2_030","JK_002","JK2_016","JK2_002","JK2_058","JK_030","JK_016","JK2_044","JK_058","JK_023","JK_051","JK2_009","JK2_023","JK2_051","JK2_037","JK2_065","JK_065","JK_037","JK2_075","JK2_089","JK2_131","JK_075","JK2_096","JK2_138","JK2_124","JK_124","JK2_100","JK2_086","JK2_114","JK2_072","JK2_128","JK_072","JK_128","JK_086","JK_100","JK2_121","JK2_079","JK2_093","JK2_107","JK2_135","JK_079","JK_107")

df_aggt<- df_aggt[ order(match(row.names(df_aggt), sort)), ]
df_aggt <-df_aggt[,-10] ### removing 'other' 

df_aggt <- data.frame(sum=rowSums(df_aggt[,1:12]), df_aggt[,1:12])
sum(df_aggt$sum)/1634835*100 # total rarefied reads 25.73795

########################################################################################
#### Family level
########################################################################################
tax_data$fam <- as.character(tax_data$fam)
fam_df <- tax_data[,c(4,7:65)]
df_agg <- aggregate(.~fam, FUN="sum", data=fam_df) ### ord, fam or phy
row.names(df_agg) <- as.character(df_agg$fam)  ### ord, fam or phy
df_agg <- data.frame(sum=rowSums(df_agg[,2:60]), df_agg[,2:60])
df_agg$taxa <-row.names(df_agg)
for (i in 1:length(df_agg$sum)){
  df_agg$taxa[i] <- if (df_agg$sum[i]<10000) {"Other"} else {df_agg$taxa[i]}
}
df_agg$count <- rowSums(df_agg[, c(2:60) ] > 1)

for (i in 1:length(df_agg$sum)){
  df_agg$taxa[i] <- if (df_agg$count[i]<4) {"Other"} else {df_agg$taxa[i]}
}

### genus
tax_data$gen <- as.character(tax_data$gen)
gen_df <- tax_data[,c(5,7:65)]
df_agg <- aggregate(.~gen, FUN="sum", data=gen_df) ### ord, fam or phy
row.names(df_agg) <- as.character(df_agg$gen)  ### ord, fam or phy
df_agg <- data.frame(sum=rowSums(df_agg[,2:60]), df_agg[,2:60])
df_agg$taxa <-row.names(df_agg)
for (i in 1:length(df_agg$sum)){
  df_agg$taxa[i] <- if (df_agg$sum[i]<5000) {"Other"} else {df_agg$taxa[i]}
}
df_agg$count <- rowSums(df_agg[, c(2:60) ] > 1)

for (i in 1:length(df_agg$sum)){
  df_agg$taxa[i] <- if (df_agg$count[i]<13) {"Other"} else {df_agg$taxa[i]}
}


#### For order only
df_agg$taxa <-gsub("Unclass.Ascomycota", "Other", df_agg$taxa)
df_agg$taxa <-gsub("Unclass.Dothideomycetes", "Other", df_agg$taxa)

#### For family
df_agg$taxa <-gsub("Unclass.Ascomycota", "Other", df_agg$taxa)
df_agg$taxa <-gsub("Unclass.Dothideomycetes", "Other", df_agg$taxa)
df_agg$taxa <-gsub("Unclass.Hypocreales", "Other", df_agg$taxa)
df_agg$taxa <-gsub("Unclass.Helotiales", "Other", df_agg$taxa)
df_agg$taxa <-gsub("Unclass.Pleosporales", "Other", df_agg$taxa)
df_agg$taxa <-gsub("Unclass.Sordariales", "Other", df_agg$taxa)
df_agg$taxa <-gsub("Unclass.Xylariales", "Other", df_agg$taxa)
df_agg$taxa <-gsub("Unclass.Diaporthales", "Other", df_agg$taxa)
df_agg$taxa <-gsub("Unclass.Sordariomycetes", "Other", df_agg$taxa)

#### For genus
df_agg$taxa <-gsub("Unclass.Ascomycota", "Other", df_agg$taxa)
df_agg$taxa <-gsub("Unclass.Dothideomycetes", "Other", df_agg$taxa)
df_agg$taxa <-gsub("Unclass.Hypocreales", "Other", df_agg$taxa)
df_agg$taxa <-gsub("Unclass.Helotiales", "Other", df_agg$taxa)
df_agg$taxa <-gsub("Unclass.Pleosporales", "Other", df_agg$taxa)
df_agg$taxa <-gsub("Unclass.Sordariales", "Other", df_agg$taxa)
df_agg$taxa <-gsub("Unclass.Xylariales", "Other", df_agg$taxa)
df_agg$taxa <-gsub("Unclass.Diaporthales", "Other", df_agg$taxa)
df_agg$taxa <-gsub("Unclass.Sordariomycetes", "Other", df_agg$taxa)
df_agg$taxa <-gsub("Unclass.Lasiosphaeriaceae", "Other", df_agg$taxa)
df_agg$taxa <-gsub("Unclass.Sebacinaceae", "Other", df_agg$taxa)
df_agg$taxa <-gsub("Unclass.Lasiosphaeriaceae", "Other", df_agg$taxa)


df_agg <- aggregate(.~taxa, FUN="sum", data=df_agg)
df_agg <-df_agg[,c(-2,-62)]
rownames(df_agg) <-df_agg$taxa
df_agg <-df_agg[,-1]
df_aggt <- t(df_agg)
df_aggt<- df_aggt[ order(match(row.names(df_aggt), sort)), ]

df_aggt <-df_aggt[,-12] ### removing 'other' 

df_aggt <- data.frame(sum=rowSums(df_aggt[,1:16]), df_aggt[,1:16])
sum(df_aggt$sum)/1634835*100 # total rarefied reads 53.5884


df_m <- melt(df_agg, id=c("taxa"))
df_m$variable <- as.character(df_m$variable)

### Standord
matchlist <- meta[,c(34,6)]
matchlist$stand <- as.character(matchlist$Standort)
df_m$site <- NA
df_m$site <- lookup(df_m$variable, matchlist[1:2])

### species
matchlist <- meta[,c(34,9)]
df_m$plant <- NA
df_m$plant <- lookup(df_m$variable, matchlist[1:2])

## Combination
df_m$combi <- paste(df_m$site, df_m$plant,df_m$treat, sep= "_")
df_m$combi <- as.factor(df_m$combi)

#df_m<- arrange(df_m, site, year)

##########################################################################################
library(RColorBrewer)
gg_color_hue <- function(n) {
  hues = seq(15, 375, length=n+1)
  hcl(h=hues, l=65, c=100)[1:n]
}

ggplotColours <- function(n = 6, h = c(0, 360) + 15){
  if ((diff(h) %% 360) < 1) h[2] <- h[2] - 360/n
  hcl(h = (seq(h[1], h[2], length = n)), c = 100, l = 65)
}
###########################################################################################

mycols <- gg_color_hue(length(unique(df_m$taxa)))

p2 <- ggplot() + geom_bar(aes(y = value, x = combi, fill = taxa), data = df_m, stat="identity",position = "fill") +
  theme_bw() +theme(axis.text.x= element_text(angle=45, hjust = 1.3, vjust = 1.2), legend.title = element_blank())+
  xlab("") +ylab("Proportion of sequences (%)")+ 
  scale_fill_brewer(palette = "Spectral") 
p2


p1 <- ggplot() + geom_bar(aes(y = value, x = plant, fill = taxa), data = df_m, stat="identity",position = "fill") +
  theme_bw() +theme(axis.text.x= element_text(angle=45, hjust = 1.3, vjust = 1.2), legend.title = element_blank())+
  xlab("") +ylab("Proportion of sequences (%)")+ 
  scale_fill_manual(values = ggplotColours(n = 8)) # values = ggplotColours(n = 10) or values = mycols , gives the same
p1


p2 <- ggplot() + geom_bar(aes(y = value, x = site, fill = taxa), data = df_m, stat="identity",position = "fill") +
  theme_bw() +theme(axis.text.x= element_text(angle=45, hjust = 1.3, vjust = 1.2), legend.title = element_blank())+
  xlab("") +ylab("Proportion of sequences (%)")+ 
  scale_fill_brewer(palette = "Spectral") #="Paired"
p2


p <- ggplot() + geom_bar(aes(y = value, x = variable, fill = taxa), data = df_m,
                         stat="identity",position = "fill") + 
  theme(axis.text.x= element_text(angle=45, hjust = 1.3, vjust = 1.2))+
  #scale_x_discrete(breaks = unique(df_m$variable)[seq(1,2253,10)])+
  scale_fill_brewer(palette="Paired") + theme_bw()

p

#########################################################################################
##### Temperature data
##########################################################################################


temp<-read.csv("Temp_R.csv",check.names = F)

date_time <- strsplit(as.character(temp$Date)," ")
temp$date <- sapply(date_time, function(x) paste(x[1]))
temp$time <- sapply(date_time, function(x) paste(x[2]))

day <- strsplit(as.character(temp$date),"/")
temp$date <- sapply(day, function(x) paste(x[2],x[1],x[3], sep = "/"))
temp$date<- as.Date(temp$date,format="%m/%d/%Y")

temp$month<- sapply(day, function(x) paste(x[2],sep = ""))
temp$day<- sapply(day, function(x) paste(x[1],sep = ""))
temp$year<- sapply(day, function(x) paste(x[3],sep = ""))

temp <- temp[1:9834,] ### removing post_sampling dates

temp <- data.frame(ddmm=paste(temp$day, temp$month, sep = "_"), temp )

dat <- temp[,c(1,3:6,9,10)]
dat <- na.omit(dat)

temp_m <- melt(dat, id=c("ddmm", "month", "day"))

temp_m$variable <- gsub("Up", "UP",temp_m$variable)

sum_temp_day <- ddply(temp_m, c("ddmm", "variable"), summarise,
                      N    = length(value),
                      mean = mean(value),
                      sd   = sd(value),
                      min = min(value),
                      max = max(value),
                      minmaxdiff = max-min,
                      frost = if(max<=0.0){"y"} else {"n"},
                      hardfrost = if(mean<=-3){"y"} else {"n"},
                      fluct_less3 =if(minmaxdiff<3){"y"} else {"n"},
                      ave_less2C = if(mean<2 && mean>-0.5){"y"} else {"n"},
                      anyfrost = if(mean<=-1){"y"} else {"n"}
)
## snow
for(i in 1:length(sum_temp_day$mean)){
  sum_temp_day$snow[i] <- if(sum_temp_day$fluct_less3[i]=="y" && sum_temp_day$ave_less2C[i]=="y") {sum_temp_day$snow[i] <--3} else {sum_temp_day$snow[i] <-0}
  
}

sum_temp_day$frost <- as.factor(sum_temp_day$frost)
sum_temp_day$anyfrost <- as.factor(sum_temp_day$anyfrost)
kruskal.test(sum_temp_day$variable, sum_temp_day$frost)
kruskal.test(sum_temp_day$variable, sum_temp_day$anyfrost)

#### Count permanent frost days per sample site #######
sum_temp_day_frost <- sum_temp_day[ which(sum_temp_day$frost=="y"), ]
days_of_pfrost <- as.data.frame(table(sum_temp_day_frost$variable))

#### Count days hard frost events per sample site #######
sum_temp_day_Lfrost <- sum_temp_day[ which(sum_temp_day$fluct_less3=="n" 
                                          & sum_temp_day$frost=="y"), ]
days_of_Lfrost <- as.data.frame(table(sum_temp_day_Lfrost$variable))

#### Count frost days per sample site #######
sum_temp_day_frost <- sum_temp_day[ which(sum_temp_day$anyfrost=="y"), ]
days_of_frost <- as.data.frame(table(sum_temp_day_frost$variable))

###################################################################
#######   Winter temp
#####################################################################

#winter_df <- temp[which(temp$month == c("12","01","02","03")),] ## the warming exp. is from nov to feb.

winter_df <- temp[1:2157,]
winter_dat <- winter_df[,c(1,3:6,9,10)]

wtemp_m <- melt(winter_dat, id=c("ddmm", "month", "day"))
wtemp_m <- na.omit(wtemp_m)

wtemp_m$variable <- gsub("Up", "UP",wtemp_m$variable)
wtemp_m$variable<- as.factor(wtemp_m$variable)

sum_wtemp_day <- ddply(wtemp_m, c("ddmm", "variable"), summarise,
                       N    = length(value),
                       mean = mean(value),
                       sd   = sd(value),
                       min = min(value),
                       max = max(value),
                       minmaxdiff = max-min,
                       frost = if(max<=0.0){"y"} else {"n"},
                       hardfrost = if(mean<=-3){"y"} else {"n"},
                       fluct_less3 =if(minmaxdiff<3){"y"} else {"n"},
                       ave_less2C = if(mean<2 && mean>-0.5){"y"} else {"n"},
                       anyfrost = if(mean<=-0.5){"y"} else {"n"}
)


######################## 
###   Histogram
########################

ggplot(data=sum_wtemp_day, aes(sum_wtemp_day$mean)) + geom_histogram(binwidth=0.2) + facet_wrap(~variable) 

#### Count days leathal frost events per sample site #######
winter_mean_subzero <- sum_wtemp_day[ which(sum_wtemp_day$mean<=-.5), ]
winter_mean_subzero <- as.data.frame(table(winter_mean_subzero$variable))

winter_min_subzero <- sum_wtemp_day[ which(sum_wtemp_day$min<=-.5), ]
winter_min_subzero <- as.data.frame(table(winter_min_subzero$variable))

winter_max_subzero <- sum_wtemp_day[ which(sum_wtemp_day$max<=-.5), ]
winter_max_subzero <- as.data.frame(table(winter_max_subzero$variable))

winter_swich_subzero <- sum_wtemp_day[ which(sum_wtemp_day$max>=0 & sum_wtemp_day$min<=-.5), ]
winter_swich_subzero <- as.data.frame(table(winter_swich_subzero$variable))

###########################################
#### Temp Amplitude

ggplot(data=sum_wtemp_day, aes(x=sum_wtemp_day$variable,y=sum_wtemp_day$minmaxdiff)) +
            geom_boxplot() +coord_flip() 

ggplot(data=sum_wtemp_day, aes(x=sum_wtemp_day$variable,y=sum_wtemp_day$minmaxdiff)) +geom_boxplot(notch = FALSE)+
  geom_dotplot(binaxis='y', stackdir='center', dotsize=0.2)  


treatm <- strsplit(as.character(sum_wtemp_day$variable),"_")
sum_wtemp_day$treatm <- sapply(treatm , function(x) paste(x[2]))
sum_wtemp_day$site <- sapply(treatm , function(x) paste(x[1]))

#### TWO-way ANOVA
fit <- lm(min~variable, data = sum_wtemp_day) # variable and min
aov1 <- aov(fit)
summary(aov1)
# Tukey Honestly Significant Differences
grouptest <- HSD.test(fit, 'variable')
grouptest 

##### PLOTTTING
temp_look <-unique(temp[c("ddmm", "month","day")])
sum_wtemp_day$month <- lookup(sum_wtemp_day$ddmm, temp_look[, 1:2])

### Re-order
temp_look <- temp_look[,c("ddmm", "day","month")]
sum_wtemp_day$day <- lookup(sum_wtemp_day$ddmm, temp_look[, 1:2])

sum_temp_day <-sum_wtemp_day

sum_temp_day$sortM <- sum_temp_day$month
sum_temp_day$sortM <- gsub("10", "1",sum_temp_day$sortM)
sum_temp_day$sortM <-gsub("11", "2",sum_temp_day$sortM)
sum_temp_day$sortM <-gsub("12", "3",sum_temp_day$sortM)
sum_temp_day$sortM <-gsub("01", "4",sum_temp_day$sortM)
sum_temp_day$sortM <-gsub("02", "5",sum_temp_day$sortM)
sum_temp_day$sortM <-gsub("03", "6",sum_temp_day$sortM)
sum_temp_day$sortM <-gsub("04", "7",sum_temp_day$sortM)
sum_temp_day$sortM <-gsub("05", "8",sum_temp_day$sortM)
sum_temp_day$sortM <-gsub("06", "9",sum_temp_day$sortM)
sum_temp_day$sortM <-gsub("07", "10",sum_temp_day$sortM)
sum_temp_day$sortM <-gsub("08", "11",sum_temp_day$sortM)
sum_temp_day$sortM <-gsub("09", "12",sum_temp_day$sortM)

# Order for plotting
sum_temp_day <- sum_temp_day[order(sum_temp_day[,2],sum_temp_day[,16], sum_temp_day[,14]),] 
sum_temp_day$ddmm <- factor(sum_temp_day$ddmm, levels = sum_temp_day$ddmm) # To prevent ggplot from resorting my x axis

### FOR the x axis in month
lab <- sum_temp_day[sum_temp_day$variable=="Low_C",]
lab$moth <- as.character(lab$month)

sum_temp_day$sort <- paste(sum_temp_day$sortM, sum_temp_day$ddmm, sep = "_")

p <- ggplot(data=sum_temp_day,aes(x = sort, y = mean, group = 1)) +geom_ribbon(aes(ymin=sum_temp_day$mean-sum_temp_day$sd, ymax=sum_temp_day$mean+sum_temp_day$sd), linetype=2, alpha=0.3)+ geom_line(colour="blue") + facet_wrap(~variable)+
  geom_hline(yintercept = 0, linetype= 1)+ theme_bw() + theme(axis.text.x= element_text(angle=45, hjust = 1.3, vjust = 1.2))+
  scale_y_continuous(breaks=c(-4,-2,0,2,4,6,8)) + theme(panel.grid.minor = element_blank()) +theme(panel.grid.major = element_blank(),panel.grid.minor = element_blank())
p
