# Supplementary material for: Root-Associated Mycobiomes of Common Temperate Plants (Calluna vulgaris and Holcus lanatus) Are Strongly Affected by Winter Climate Conditions
Source: Microb Ecol. 2021 Jan 16;82(2):403–15. doi: 10.1007/s00248-020-01667-7 (PMC8384817; doi:10.1007/s00248-020-01667-7)
Supplement: Supplementary file 5 — Raw results incl. parameter interactions. (TXT 37 kb) [file 248_2020_1667_MOESM5_ESM.txt]

############# Suppl. S5 for the article by Mathilde Borg Dahl (dahlm (at) uni-greifswald.de), Derek Persoh, Anke Jentsch and Jürgen Kreyling. Root-associated mycobiomes of common temperate plants (Calluna vulgaris and Holcus lanatus) are strongly affected by winter climate conditions. Microbial Ecology
#################################################

#################################################
##### Statistical output
#################################################

#################################################
#### Chao satuation curves output
Compare 1 assemblages with Hill number order q = 0.
$class: iNEXT

$DataInfo: basic data information
    site  T    U S.obs    SC  Q1  Q2  Q3 Q4 Q5 Q6 Q7 Q8 Q9 Q10
1 site.1 59 5583   952 0.966 195 152 116 74 55 56 34 45 30  34

$iNextEst: diversity estimates with rarefied and extrapolated samples.
     t       method order       qD   qD.LCL   qD.UCL    SC SC.LCL SC.UCL
1    1 interpolated     0   94.627   92.222   97.032 0.183  0.174  0.192
10  29 interpolated     0  792.577  778.117  807.037 0.911  0.906  0.916
20  59     observed     0  952.000  932.453  971.547 0.966  0.962  0.970
30  87 extrapolated     0 1016.452  991.163 1041.741 0.984  0.980  0.988
40 118 extrapolated     0 1049.250 1016.698 1081.802 0.993  0.990  0.996

$AsyEst: asymptotic diversity estimates along with related statistics.
                  Observed Estimator Est_s.e. 95% Lower 95% Upper
Species Richness   952.000  1074.962   23.078  1037.388  1129.070
Shannon diversity  639.850   705.169    7.235   690.988   719.349
Simpson diversity  481.351   517.763    7.642   502.785   532.742

NOTE: Only show five estimates, call iNEXT.object$iNextEst. to show complete output.


############ Per plant
Compare 2 assemblages with Hill number order q = 0.
$class: iNEXT

$DataInfo: basic data information
    site  T    U S.obs     SC  Q1  Q2 Q3 Q4 Q5 Q6 Q7 Q8 Q9 Q10
1 Caluna 24 2035   663 0.8855 246 159 96 32 35 24 13 14  7   7
2  Grass 35 3548   750 0.9457 200 130 74 67 51 40 28 33 26  22

$iNextEst: diversity estimates with rarefied and extrapolated samples.
$Caluna
     t       method order      qD  qD.LCL  qD.UCL    SC SC.LCL SC.UCL
1    1 interpolated     0  84.792  81.299  88.285 0.218  0.205  0.232
10  12 interpolated     0 489.195 473.513 504.877 0.763  0.750  0.777
20  24     observed     0 663.000 641.784 684.216 0.886  0.873  0.898
30  84 extrapolated     0 838.516 789.111 887.922 0.996  0.993  0.999
40 150 extrapolated     0 845.187 790.417 899.956 1.000  1.000  1.000

$Grass
     t       method order      qD  qD.LCL  qD.UCL    SC SC.LCL SC.UCL
1    1 interpolated     0 101.371  98.535 104.208 0.238  0.227  0.249
10  17 interpolated     0 598.550 584.662 612.439 0.877  0.870  0.885
20  35     observed     0 750.000 728.591 771.409 0.946  0.939  0.952
30  90 extrapolated     0 880.473 837.600 923.347 0.993  0.990  0.996
40 150 extrapolated     0 897.453 846.964 947.942 0.999  0.999  1.000


$AsyEst: asymptotic diversity estimates along with related statistics.
  Site         Diversity Observed Estimator   s.e.     LCL     UCL
1    A  Species richness  663.000   845.373 30.535 794.652 915.634
2    A Shannon diversity  464.966   576.917 11.568 554.244 599.590
3    A Simpson diversity  337.811   388.023  8.740 370.893 405.154
4    B  Species richness  750.000   899.451 27.712 854.230 964.290
5    B Shannon diversity  514.002   583.349  7.844 567.975 598.723
6    B Simpson diversity  390.311   425.934  7.626 410.987 440.881

NOTE: Only show five estimates, call iNEXT.object$iNextEst. to show complete output.

#######################################################################################################################
#### Initial quality checking after filtering - 59 samples remained and are rarefied to 30000 reads per samples


##### OTU richness (rarefied) and Standort
> kruskal.test(meta_ok$OTU_rar, meta_ok$Standort, data = meta_ok)

	Kruskal-Wallis rank sum test

data:  meta_ok$OTU_rar and meta_ok$Standort
Kruskal-Wallis chi-squared = 1.1839, df = 1, p-value = 0.2766

##### OTU richness (rarefied) and Treatment (warming or ambient)
> kruskal.test(meta_ok$OTU_rar, meta_ok$Treament, data = meta_ok)

	Kruskal-Wallis rank sum test

data:  meta_ok$OTU_rar and meta_ok$Treament
Kruskal-Wallis chi-squared = 2.645, df = 1, p-value = 0.1039

##### OTU richness (rarefied) and Plant species caluna or grass
> kruskal.test(meta_ok$OTU_rar, meta_ok$Species, data = meta_ok)

	Kruskal-Wallis rank sum test

data:  meta_ok$OTU_rar and meta_ok$Species 
Kruskal-Wallis chi-squared = 4.1818, df = 1, p-value = 0.04086 #

$statistics
   MSerror Df     Mean       CV
  866.5988 57 94.62712 31.10953

$parameters
   test  name.t ntr StudentizedRange alpha
  Tukey Species   2         2.831914  0.05

$means
     OTU_rar      std  r Min Max  Q25   Q50    Q75
Cv  84.79167 26.47391 24  47 146 66.0  84.5 100.25
Hl 101.37143 31.28436 35  55 178 75.5 101.0 127.50

$comparison
NULL

$groups
     OTU_rar groups
Hl 101.37143      a
Cv  84.79167      b ### Higer diversity in grass

##### OTU richness (rarefied) and sampling time (1 = sampling in spring directly after the winter warming treatment ; 2 = sampling in autumn after the growing season)
> kruskal.test(meta_ok$OTU_rar, meta_ok$Sampling.date, data = meta_ok)

	Kruskal-Wallis rank sum test

data:  meta_ok$OTU_rar and meta_ok$Sampling.date
Kruskal-Wallis chi-squared = 4.3768, df = 1, p-value = 0.03643 #

$statistics
   MSerror Df     Mean       CV
  852.8865 57 94.62712 30.86242

$parameters
   test        name.t ntr StudentizedRange alpha
  Tukey Sampling.date   2         2.831914  0.05

$means
    OTU_rar      std  r Min Max   Q25 Q50   Q75
1  84.57692 24.12331 26  51 137 67.25  78 101.5
2 102.54545 32.62772 33  47 178 85.00 101 131.0

$comparison
NULL

$groups
    OTU_rar groups
2 102.54545      a
1  84.57692      b  # Higher diversity in autum 

####################################################################
##### Counting stuff
####################################################################
### Samples per site
> length(meta_ok$Standort[which(meta_ok$Standort=="FI")])
[1] 24
> length(meta_ok$Standort[which(meta_ok$Standort=="BT")])
[1] 35
> 
> length(meta_ok$Treament[which(meta_ok$Treament=="C")])
[1] 33
> length(meta_ok$Treament[which(meta_ok$Treament=="W")])
[1] 26
> 
> length(meta_ok$Species[which(meta_ok$Species=="Cv")])
[1] 24
> length(meta_ok$Species[which(meta_ok$Species=="Hl")])
[1] 35
> length(meta_ok$Sampling.date[which(meta_ok$Sampling.date=="1")])
[1] 26
> length(meta_ok$Sampling.date[which(meta_ok$Sampling.date=="2")])
[1] 33
> mean(meta_ok$OTU_rar[which(meta_ok$Standort=="FI")])
[1] 91.20833
> sd(meta_ok$OTU_rar[which(meta_ok$Standort=="FI")])
[1] 34.9658
> mean(meta_ok$OTU_rar[which(meta_ok$Standort=="BT")])
[1] 96.97143
> sd(meta_ok$OTU_rar[which(meta_ok$Standort=="BT")])
[1] 26.96238
> mean(meta_ok$OTU_rar[which(meta_ok$Treament=="C")])
[1] 99.57576
> sd(meta_ok$OTU_rar[which(meta_ok$Treament=="C")])
[1] 28.87368
> mean(meta_ok$OTU_rar[which(meta_ok$Treament=="W")])
[1] 88.34615
> sd(meta_ok$OTU_rar[which(meta_ok$Treament=="W")])
[1] 31.49469
> mean(meta_ok$OTU_rar[which(meta_ok$Species=="Cv")])
[1] 84.79167
> sd(meta_ok$OTU_rar[which(meta_ok$Species=="Cv")])
[1] 26.47391
> mean(meta_ok$OTU_rar[which(meta_ok$Species=="Hl")])
[1] 101.3714
> sd(meta_ok$OTU_rar[which(meta_ok$Species=="Hl")])
[1] 31.28436
> mean(meta_ok$OTU_rar[which(meta_ok$Sampling.date=="1")])
[1] 84.57692
> sd(meta_ok$OTU_rar[which(meta_ok$Sampling.date=="1")])
[1] 24.12331
> mean(meta_ok$OTU_rar[which(meta_ok$Sampling.date=="2")])
[1] 102.5455
> sd(meta_ok$OTU_rar[which(meta_ok$Sampling.date=="2")])
[1] 32.62772

#######################################################################
######### Betadisper
#######################################################################

data_bc <-vegdist(raredata, method="bray")

x <- betadisper(data_bc, var$Species, type = c("median","centroid"), bias.adjust = FALSE)
x <- betadisper(data_bc, var$Standort, type = c("median","centroid"), bias.adjust = FALSE)
x <- betadisper(data_bc, var$Treament, type = c("median","centroid"), bias.adjust = FALSE)
x <- betadisper(data_bc, var$Sampling.date, type = c("median","centroid"), bias.adjust = FALSE)
x <- betadisper(data_bc, var$frostdays, type = c("median","centroid"), bias.adjust = FALSE)

anova(x)

Analysis of Variance Table

Response: Distances
          Df  Sum Sq   Mean Sq F value  Pr(>F)  
Groups     1 0.01804 0.0180429  3.1615 0.08073 .
Residuals 57 0.32531 0.0057071                  
---
Signif. codes:  0 ‘***’ 0.001 ‘**’ 0.01 ‘*’ 0.05 ‘.’ 0.1 ‘ ’ 1
> x <- betadisper(data_bc, var$Standort, type = c("median","centroid"), bias.adjust = FALSE)
> anova(x)
Analysis of Variance Table

Response: Distances
          Df   Sum Sq   Mean Sq F value Pr(>F)
Groups     1 0.001634 0.0016337  0.8569 0.3585
Residuals 57 0.108670 0.0019065               
> x <- betadisper(data_bc, var$Treament, type = c("median","centroid"), bias.adjust = FALSE)
> anova(x)
Analysis of Variance Table

Response: Distances
          Df   Sum Sq    Mean Sq F value Pr(>F)
Groups     1 0.000467 0.00046706   0.556  0.459
Residuals 57 0.047886 0.00084011               
> x <- betadisper(data_bc, var$Sampling.date, type = c("median","centroid"), bias.adjust = FALSE)
> anova(x)
Analysis of Variance Table

Response: Distances
          Df   Sum Sq    Mean Sq F value Pr(>F)
Groups     1 0.000134 0.00013409  0.1969  0.659
Residuals 57 0.038826 0.00068115               
> x <- betadisper(data_bc, var$frostdays, type = c("median","centroid"), bias.adjust = FALSE)
> anova(x)
Analysis of Variance Table

Response: Distances
          Df   Sum Sq   Mean Sq F value Pr(>F)
Groups     3 0.008312 0.0027708   0.861 0.4669
Residuals 55 0.177002 0.0032182  


#######################################################################
######### PERMANOVA
#######################################################################
> adonis2(raredata ~ ., var, permutations = 999, method = "bray", by = "margin")
Permutation test for adonis under reduced model
Marginal effects of terms
Permutation: free
Number of permutations: 999

adonis2(formula = raredata ~ ., data = var, permutations = 999, method = "bray", by = "margin")
              Df SumOfSqs      R2      F Pr(>F)    
Species        1   1.7766 0.06542 4.2305  0.001 ***
Standort       1   0.7604 0.02800 1.8106  0.003 ** 
Treament       1   0.6907 0.02543 1.6446  0.012 *  
Sampling.date  1   0.3207 0.01181 0.7636  0.867    
frostdays      1   0.5681 0.02092 1.3527  0.057 .  
Residual      53  22.2577 0.81964                  
Total         58  27.1555 1.00000                  
---
Signif. codes:  0 ‘***’ 0.001 ‘**’ 0.01 ‘*’ 0.05 ‘.’ 0.1 ‘ ’ 1

###### Total explained variance
Permutation test for adonis under reduced model
Permutation: free
Number of permutations: 999

adonis2(formula = raredata ~ ., data = var, permutations = 999, method = "bray", by = NULL)
         Df SumOfSqs      R2      F Pr(>F)    
Model     5   4.8977 0.18036 2.3325  0.001 ***
Residual 53  22.2577 0.81964                  
Total    58  27.1555 1.00000                  
---
Signif. codes:  0 ‘***’ 0.001 ‘**’ 0.01 ‘*’ 0.05 ‘.’ 0.1 ‘ ’ 1

#### The analysis gives EXACTLY the same when sinlgetons are excluded, so I think it does that by default ####

#### Interaction effect######
#############################
> adonis2(raredata ~ Species*Standort*Treament, var, permutations = 999, method = "bray", by = "terms")
Permutation test for adonis under reduced model
Terms added sequentially (first to last)
Permutation: free
Number of permutations: 999

adonis2(formula = raredata ~ Species * Standort * Treament, data = var, permutations = 999, method = "bray", by = "terms")
                          Df SumOfSqs      R2      F Pr(>F)    
Species                    1   1.8846 0.06938 4.7427  0.001 ***
Standort                   1   1.4104 0.05192 3.5492  0.001 ***
Treament                   1   0.6930 0.02551 1.7439  0.006 ** 
Species:Standort           1   0.9981 0.03675 2.5118  0.001 ***
Species:Treament           1   0.7132 0.02626 1.7949  0.004 ** 
Standort:Treament          1   0.5734 0.02111 1.4430  0.039 *  
Species:Standort:Treament  1   0.6231 0.02294 1.5681  0.022 *  
Residual                  51  20.2662 0.74612                  
Total                     58  27.1620 1.00000                  
---
Signif. codes:  0 ‘***’ 0.001 ‘**’ 0.01 ‘*’ 0.05 ‘.’ 0.1 ‘ ’ 1

################################################################################################
################  Functional classification
################################################################################################


### Sum of classifed OTUs per plant species
>   sum(func_agg_sp$Cv)
[1] 1126
>   sum(func_agg_sp$Hl)
[1] 2324
> 

################################################################################################
################  Distance based dbRDA
################################################################################################
Call:
dbrda(formula = data_trans ~ Standort + Treament + Species +      Sampling.date + frostdays, data = var_rda, distance = "bray",      sqrt.dist = FALSE, add = FALSE, dfun = vegdist, metaMDSdist = FALSE,      na.action = na.exclude) 

Partitioning of squared Bray distance:
              Inertia Proportion
Total          24.923     1.0000
Constrained     5.913     0.2373
Unconstrained  19.010     0.7627

Eigenvalues, and their contribution to the squared Bray distance 

Importance of components:
                      dbRDA1  dbRDA2 dbRDA3  dbRDA4  dbRDA5   MDS1    MDS2    MDS3    MDS4    MDS5
Eigenvalue            2.7746 1.47433 0.7602 0.53701 0.36721 1.6998 1.32139 1.20701 1.14383 0.98725
Proportion Explained  0.1113 0.05916 0.0305 0.02155 0.01473 0.0682 0.05302 0.04843 0.04589 0.03961
Cumulative Proportion     NA      NA     NA      NA      NA     NA      NA      NA      NA      NA
                         MDS6    MDS7    MDS8    MDS9   MDS10   MDS11   MDS12   MDS13   MDS14   MDS15
Eigenvalue            0.94721 0.88072 0.73757 0.69071 0.65723 0.60247 0.56236 0.52129 0.50708 0.49044
Proportion Explained  0.03801 0.03534 0.02959 0.02771 0.02637 0.02417 0.02256 0.02092 0.02035 0.01968
Cumulative Proportion      NA      NA      NA      NA      NA      NA      NA      NA      NA      NA
                        MDS16   MDS17   MDS18   MDS19   MDS20   MDS21   MDS22   MDS23   MDS24   MDS25
Eigenvalue            0.44447 0.41527 0.38916 0.36869 0.33803 0.29207 0.28791 0.28251 0.26747 0.25266
Proportion Explained  0.01783 0.01666 0.01561 0.01479 0.01356 0.01172 0.01155 0.01134 0.01073 0.01014
Cumulative Proportion      NA      NA      NA      NA      NA      NA      NA      NA      NA      NA
                         MDS26    MDS27    MDS28   MDS29    MDS30    MDS31    MDS32    MDS33    MDS34
Eigenvalue            0.235706 0.221968 0.217857 0.19889 0.177470 0.171417 0.152226 0.140719 0.136190
Proportion Explained  0.009457 0.008906 0.008741 0.00798 0.007121 0.006878 0.006108 0.005646 0.005464
Cumulative Proportion       NA       NA       NA      NA       NA       NA       NA       NA       NA
                         MDS35    MDS36    MDS37    MDS38    MDS39    MDS40    MDS41    MDS42    MDS43
Eigenvalue            0.118089 0.114613 0.108391 0.107879 0.094441 0.086066 0.076885 0.068880 0.062845
Proportion Explained  0.004738 0.004599 0.004349 0.004328 0.003789 0.003453 0.003085 0.002764 0.002522
Cumulative Proportion       NA       NA       NA       NA       NA       NA       NA       NA       NA
                         MDS44    MDS45    MDS46    MDS47    MDS48    MDS49    MDS50     MDS51      iMDS1
Eigenvalue            0.054362 0.050385 0.040429 0.039444 0.030185 0.025523 0.015727 0.0072583 -0.0068099
Proportion Explained  0.002181 0.002022 0.001622 0.001583 0.001211 0.001024 0.000631 0.0002912  0.0002732
Cumulative Proportion       NA       NA       NA       NA       NA       NA       NA        NA         NA
                          iMDS2
Eigenvalue            -0.031987
Proportion Explained   0.001283
Cumulative Proportion        NA

Accumulated constrained eigenvalues
Importance of components:
                      dbRDA1 dbRDA2 dbRDA3  dbRDA4 dbRDA5
Eigenvalue            2.7746 1.4743 0.7602 0.53701 0.3672
Proportion Explained  0.4692 0.2493 0.1286 0.09081 0.0621
Cumulative Proportion 0.4692 0.7185 0.8471 0.93790 1.0000

Scaling 2 for species and site scores
* Species are scaled proportional to eigenvalues
* Sites are unscaled: weighted dispersion equal on all dimensions
* General scaling constant of scores:  6.166051 


Site scores (weighted sums of species scores)

         dbRDA1   dbRDA2  dbRDA3   dbRDA4  dbRDA5     MDS1
JK_019  -0.7183  0.12906 -0.9324  0.57756  0.9570  0.59307
JK_016   0.4408 -1.03290 -1.3914  0.26832  1.6873 -0.27811
JK_047  -1.7775  0.13968  0.1155 -0.43851  0.1526 -1.36221
JK2_019 -0.5986 -0.08403 -0.7770  1.50565 -0.7572  0.45893
JK_061  -1.3107 -0.02282 -0.6621  0.27546  0.5410 -0.26446
JK_058   0.3921 -0.68638 -0.4880  0.05339  0.7976 -0.07641
....                                                      
JK2_107  0.8006  1.00715  0.3717  0.37779 -0.6461  0.09597
JK2_121  0.6430 -0.40199  1.2702  1.12153  0.3005  0.29888


Site constraints (linear combinations of constraining variables)

         dbRDA1  dbRDA2  dbRDA3 dbRDA4  dbRDA5     MDS1
JK_019  -1.1534 -0.1514 -0.7480 0.2053  0.8048  0.59307
JK_016   0.1820 -1.1106 -0.6583 0.1829  0.9500 -0.27811
JK_047  -1.1534 -0.1514 -0.7480 0.2053  0.8048 -1.36221
JK2_019 -1.0914 -0.2219 -0.3365 0.9617 -0.5978  0.45893
JK_061  -1.1534 -0.1514 -0.7480 0.2053  0.8048 -0.26446
JK_058   0.1820 -1.1106 -0.6583 0.1829  0.9500 -0.07641
....                                                   
JK2_107  0.9535  0.4331  1.0926 0.9781  0.3487  0.09597
JK2_121  0.9535  0.4331  1.0926 0.9781  0.3487  0.29888


Biplot scores for constraining variables

              dbRDA1  dbRDA2   dbRDA3   dbRDA4   dbRDA5 MDS1
StandortFI    0.5768  0.7988 -0.07732  0.14660  0.04176    0
TreamentW     0.0270  0.1510  0.94299 -0.26699  0.12625    0
SpeciesHl     0.8795 -0.4643  0.06717 -0.06412  0.04732    0
Sampling.date 0.1422  0.0917  0.26963  0.52861 -0.78692    0
frostdays     0.4885  0.6795 -0.19193  0.47680  0.18831    0


Centroids for factor constraints

             dbRDA1  dbRDA2   dbRDA3   dbRDA4   dbRDA5 MDS1
StandortBT -0.38344 -0.5310  0.05140 -0.09745 -0.02776    0
StandortFI  0.55918  0.7744 -0.07496  0.14211  0.04048    0
TreamentC  -0.01924 -0.1076 -0.67192  0.19024 -0.08996    0
TreamentW   0.02442  0.1366  0.85282 -0.24146  0.11418    0
SpeciesCv  -0.85261  0.4501 -0.06511  0.06216 -0.04587    0
SpeciesHl   0.58465 -0.3087  0.04465 -0.04262  0.03145    0


#####################################################################
################### STATS on the dbRDA
#####################################################################

### parameters
> anova(rda_db, by= "term")
Permutation test for dbrda under reduced model
Terms added sequentially (first to last) 
Permutation: free
Number of permutations: 999

Model: dbrda(formula = data_trans ~ Standort + Treament + Species + Sampling.date + frostdays, data = var_rda, distance = "bray", sqrt.dist = FALSE, add = FALSE, dfun = vegdist, metaMDSdist = FALSE, na.action = na.exclude)
              Df SumOfSqs      F Pr(>F)    
Standort       1   1.8648 5.1715  0.001 ***
Treament       1   0.7463 2.0697  0.002 ** 
Species        1   2.3070 6.3980  0.001 ***
Sampling.date  1   0.4454 1.2353  0.148    
frostdays      1   0.5078 1.4083  0.077 .  
Residual      53  19.1112                  # total SS: 24.9755; 1.8648/24.9755 = 0.075, 0.030, 0.092 (almost identical to dbRDA axis)
---
Signif. codes:  0 ‘***’ 0.001 ‘**’ 0.01 ‘*’ 0.05 ‘.’ 0.1 ‘ ’ 1

### Axis
> res <-anova(rda_db, by= "axis")
Permutation test for dbrda under reduced model
Forward tests for axes
Permutation: free
Number of permutations: 999

Model: dbrda(formula = data_trans ~ Standort + Treament + Species + Sampling.date + frostdays, data = var_rda, distance = "bray", sqrt.dist = FALSE, add = FALSE, dfun = vegdist, metaMDSdist = FALSE, na.action = na.exclude)
         Df SumOfSqs      F Pr(>F)    
dbRDA1    1   2.7504 7.6275  0.001 ***
dbRDA2    1   1.4602 4.0494  0.001 ***
dbRDA3    1   0.7571 2.0997  0.001 ***
dbRDA4    1   0.5350 1.4838  0.072 .  
dbRDA5    1   0.3687 1.0224  0.425    
Residual 53  19.1112                  
---
Signif. codes:  0 ‘***’ 0.001 ‘**’ 0.01 ‘*’ 0.05 ‘.’ 0.1 ‘ ’ 1

> res$SumOfSqs / sum(res$SumOfSqs)
[1] 0.11009161 0.05844809 0.03030641 0.02141670 0.01475642 0.76498077


#################################################################################
####  Functional groups
#################################################################################

#### RELATIVE ABUNDANCE
###########################

#### WOOD Saprotroph #######
> kruskal.test(func_rel$Wood.Saprotroph_RelAB, func_rel$Standort, data = func_rel)

	Kruskal-Wallis rank sum test

data:  func_rel$Wood.Saprotroph_RelAB and func_rel$Standort
Kruskal-Wallis chi-squared = 2.2939, df = 1, p-value = 0.1299

> kruskal.test(func_rel$Wood.Saprotroph_RelAB, func_rel$Standort, data = func_rel)

	Kruskal-Wallis rank sum test

data:  func_rel$Wood.Saprotroph_RelAB and func_rel$Standort
Kruskal-Wallis chi-squared = 2.2939, df = 1, p-value = 0.1299

> kruskal.test(func_rel$Wood.Saprotroph_RelAB, func_rel$Species, data = func_rel)

	Kruskal-Wallis rank sum test

data:  func_rel$Wood.Saprotroph_RelAB and func_rel$Species
Kruskal-Wallis chi-squared = 1.2509, df = 1, p-value = 0.2634

> kruskal.test(func_rel$Wood.Saprotroph_RelAB, func_rel$Treament, data = func_rel)

	Kruskal-Wallis rank sum test

data:  func_rel$Wood.Saprotroph_RelAB and func_rel$Treament
Kruskal-Wallis chi-squared = 0.80848, df = 1, p-value = 0.3686

> kruskal.test(func_rel$Wood.Saprotroph_RelAB, func_rel$Sampling.date, data = func_rel)

	Kruskal-Wallis rank sum test

data:  func_rel$Wood.Saprotroph_RelAB and func_rel$Sampling.date
Kruskal-Wallis chi-squared = 1.2762, df = 1, p-value = 0.2586


##### Symbiotroph ######

> kruskal.test(func_rel$Saprotroph.Symbiotroph_RelAB, func_rel$Standort, data = func_rel)

	Kruskal-Wallis rank sum test

data:  func_rel$Saprotroph.Symbiotroph_RelAB and func_rel$Standort
Kruskal-Wallis chi-squared = 16.722, df = 1, p-value = 4.327e-05 #

> kruskal.test(func_rel$Saprotroph.Symbiotroph_RelAB, func_rel$Species, data = func_rel)

	Kruskal-Wallis rank sum test

data:  func_rel$Saprotroph.Symbiotroph_RelAB and func_rel$Species
Kruskal-Wallis chi-squared = 3.3156, df = 1, p-value = 0.06862 #

> kruskal.test(func_rel$Saprotroph.Symbiotroph_RelAB, func_rel$Treament, data = func_rel)

	Kruskal-Wallis rank sum test

data:  func_rel$Saprotroph.Symbiotroph_RelAB and func_rel$Treament
Kruskal-Wallis chi-squared = 0.51498, df = 1, p-value = 0.473

> kruskal.test(func_rel$Saprotroph.Symbiotroph_RelAB, func_rel$Sampling.date, data = func_rel)

	Kruskal-Wallis rank sum test

data:  func_rel$Saprotroph.Symbiotroph_RelAB and func_rel$Sampling.date
Kruskal-Wallis chi-squared = 5.6009, df = 1, p-value = 0.01795 #

###### Saprotrophs #######
> kruskal.test(func_rel$Saprotroph_RelAB, func_rel$Standort, data = func_rel)

	Kruskal-Wallis rank sum test

data:  func_rel$Saprotroph_RelAB and func_rel$Standort
Kruskal-Wallis chi-squared = 1.0688, df = 1, p-value = 0.3012

> kruskal.test(func_rel$Saprotroph_RelAB, func_rel$Species, data = func_rel)

	Kruskal-Wallis rank sum test

data:  func_rel$Saprotroph_RelAB and func_rel$Species
Kruskal-Wallis chi-squared = 9.2402, df = 1, p-value = 0.002368 #

> kruskal.test(func_rel$Saprotroph_RelAB, func_rel$Treament, data = func_rel)

	Kruskal-Wallis rank sum test

data:  func_rel$Saprotroph_RelAB and func_rel$Treament
Kruskal-Wallis chi-squared = 4.5688, df = 1, p-value = 0.03256 #

> kruskal.test(func_rel$Saprotroph_RelAB, func_rel$Sampling.date, data = func_rel)

	Kruskal-Wallis rank sum test

data:  func_rel$Saprotroph_RelAB and func_rel$Sampling.date
Kruskal-Wallis chi-squared = 0.0058275, df = 1, p-value = 0.9392

### Ericoide ####
> kruskal.test(func_rel$Ericoid.Mycorrhizal_RelAB, func_rel$Standort, data = func_rel)

	Kruskal-Wallis rank sum test

data:  func_rel$Ericoid.Mycorrhizal_RelAB and func_rel$Standort
Kruskal-Wallis chi-squared = 18.312, df = 1, p-value = 1.875e-05#

> kruskal.test(func_rel$Ericoid.Mycorrhizal_RelAB, func_rel$Species, data = func_rel)

	Kruskal-Wallis rank sum test

data:  func_rel$Ericoid.Mycorrhizal_RelAB and func_rel$Species
Kruskal-Wallis chi-squared = 24.28, df = 1, p-value = 8.331e-07 #

> kruskal.test(func_rel$Ericoid.Mycorrhizal_RelAB, func_rel$Treament, data = func_rel)

	Kruskal-Wallis rank sum test

data:  func_rel$Ericoid.Mycorrhizal_RelAB and func_rel$Treament
Kruskal-Wallis chi-squared = 0.040357, df = 1, p-value = 0.8408

> kruskal.test(func_rel$Ericoid.Mycorrhizal_RelAB, func_rel$Sampling.date, data = func_rel)

	Kruskal-Wallis rank sum test

data:  func_rel$Ericoid.Mycorrhizal_RelAB and func_rel$Sampling.date
Kruskal-Wallis chi-squared = 0.10036, df = 1, p-value = 0.7514


#### Ectomycorrhizal ####
> kruskal.test(func_rel$Ectomycorrhizal_RelAB, func_rel$Standort, data = func_rel)

	Kruskal-Wallis rank sum test

data:  func_rel$Ectomycorrhizal_RelAB and func_rel$Standort
Kruskal-Wallis chi-squared = 6.0929, df = 1, p-value = 0.01357  ##  Not significant with HSD test (very low abundances)

> kruskal.test(func_rel$Ectomycorrhizal_RelAB, func_rel$Species, data = func_rel)

	Kruskal-Wallis rank sum test

data:  func_rel$Ectomycorrhizal_RelAB and func_rel$Species
Kruskal-Wallis chi-squared = 0.43961, df = 1, p-value = 0.5073

> kruskal.test(func_rel$Ectomycorrhizal_RelAB, func_rel$Treament, data = func_rel)

	Kruskal-Wallis rank sum test

data:  func_rel$Ectomycorrhizal_RelAB and func_rel$Treament
Kruskal-Wallis chi-squared = 0.79773, df = 1, p-value = 0.3718

> kruskal.test(func_rel$Ectomycorrhizal_RelAB, func_rel$Sampling.date, data = func_rel)

	Kruskal-Wallis rank sum test

data:  func_rel$Ectomycorrhizal_RelAB and func_rel$Sampling.date
Kruskal-Wallis chi-squared = 0.22491, df = 1, p-value = 0.6353

#### Arbuskular ####
> kruskal.test(func_rel$Arbuscular.Mycorrhizal_RelAB, func_rel$Standort, data = func_rel)

	Kruskal-Wallis rank sum test

data:  func_rel$Arbuscular.Mycorrhizal_RelAB and func_rel$Standort
Kruskal-Wallis chi-squared = 0.97488, df = 1, p-value = 0.3235

> kruskal.test(func_rel$Arbuscular.Mycorrhizal_RelAB, func_rel$Species, data = func_rel)

	Kruskal-Wallis rank sum test

data:  func_rel$Arbuscular.Mycorrhizal_RelAB and func_rel$Species
Kruskal-Wallis chi-squared = 1.7331, df = 1, p-value = 0.188

> kruskal.test(func_rel$Arbuscular.Mycorrhizal_RelAB, func_rel$Treament, data = func_rel)

	Kruskal-Wallis rank sum test

data:  func_rel$Arbuscular.Mycorrhizal_RelAB and func_rel$Treament
Kruskal-Wallis chi-squared = 1.2745, df = 1, p-value = 0.2589

> kruskal.test(func_rel$Arbuscular.Mycorrhizal_RelAB, func_rel$Sampling.date, data = func_rel)

	Kruskal-Wallis rank sum test

data:  func_rel$Arbuscular.Mycorrhizal_RelAB and func_rel$Sampling.date
Kruskal-Wallis chi-squared = 2.6512, df = 1, p-value = 0.1035

#### RICHNESSS
###########################

##### Wood saprotrophs

> kruskal.test(func_c$Wood.Saprotroph, func_c$Standort, data = func_c)

	Kruskal-Wallis rank sum test

data:  func_c$Wood.Saprotroph and func_c$Standort
Kruskal-Wallis chi-squared = 4.7992, df = 1, p-value = 0.02847 #### Not significant with HSD test (very low abundances)

> kruskal.test(func_c$Wood.Saprotroph, func_c$Species, data = func_c)

	Kruskal-Wallis rank sum test

data:  func_c$Wood.Saprotroph and func_c$Species
Kruskal-Wallis chi-squared = 0.19747, df = 1, p-value = 0.6568

> kruskal.test(func_c$Wood.Saprotroph, func_c$Treament, data = func_c)

	Kruskal-Wallis rank sum test

data:  func_c$Wood.Saprotroph and func_c$Treament
Kruskal-Wallis chi-squared = 3.0392, df = 1, p-value = 0.08127

> kruskal.test(func_c$Wood.Saprotroph, func_c$Sampling.date, data = func_c)

	Kruskal-Wallis rank sum test

data:  func_c$Wood.Saprotroph and func_c$Sampling.date
Kruskal-Wallis chi-squared = 0.40011, df = 1, p-value = 0.527


#### Symbiont  ####
> kruskal.test(func_c$Saprotroph.Symbiotroph, func_c$Standort, data = func_c)

	Kruskal-Wallis rank sum test

data:  func_c$Saprotroph.Symbiotroph and func_c$Standort
Kruskal-Wallis chi-squared = 15.036, df = 1, p-value = 0.0001055 #

> kruskal.test(func_c$Saprotroph.Symbiotroph, func_c$Species, data = func_c)

	Kruskal-Wallis rank sum test

data:  func_c$Saprotroph.Symbiotroph and func_c$Species
Kruskal-Wallis chi-squared = 3.3797, df = 1, p-value = 0.06601

> kruskal.test(func_c$Saprotroph.Symbiotroph, func_c$Treament, data = func_c)

	Kruskal-Wallis rank sum test

data:  func_c$Saprotroph.Symbiotroph and func_c$Treament
Kruskal-Wallis chi-squared = 0.23184, df = 1, p-value = 0.6302

> kruskal.test(func_c$Saprotroph.Symbiotroph, func_c$Sampling.date, data = func_c)

	Kruskal-Wallis rank sum test

data:  func_c$Saprotroph.Symbiotroph and func_c$Sampling.date
Kruskal-Wallis chi-squared = 13.797, df = 1, p-value = 0.0002037 #

#### Saprotrophs ####
> kruskal.test(func_c$Saprotroph, func_c$Standort, data = func_c)

	Kruskal-Wallis rank sum test

data:  func_c$Saprotroph and func_c$Standort
Kruskal-Wallis chi-squared = 4.6507, df = 1, p-value = 0.03104 #

> kruskal.test(func_c$Saprotroph, func_c$Species, data = func_c)

	Kruskal-Wallis rank sum test

data:  func_c$Saprotroph and func_c$Species
Kruskal-Wallis chi-squared = 15.723, df = 1, p-value = 7.332e-05  #

> kruskal.test(func_c$Saprotroph, func_c$Treament, data = func_c)

	Kruskal-Wallis rank sum test

data:  func_c$Saprotroph and func_c$Treament
Kruskal-Wallis chi-squared = 3.5397, df = 1, p-value = 0.05992

> kruskal.test(func_c$Saprotroph, func_c$Sampling.date, data = func_c)

	Kruskal-Wallis rank sum test

data:  func_c$Saprotroph and func_c$Sampling.date
Kruskal-Wallis chi-squared = 6.5251, df = 1, p-value = 0.01064 #

###### Ericoide #####
> kruskal.test(func_c$Ericoid.Mycorrhizal, func_c$Standort, data = func_c)

	Kruskal-Wallis rank sum test

data:  func_c$Ericoid.Mycorrhizal and func_c$Standort
Kruskal-Wallis chi-squared = 15.737, df = 1, p-value = 7.28e-05 #

> kruskal.test(func_c$Ericoid.Mycorrhizal, func_c$Species, data = func_c)

	Kruskal-Wallis rank sum test

data:  func_c$Ericoid.Mycorrhizal and func_c$Species
Kruskal-Wallis chi-squared = 22.616, df = 1, p-value = 1.979e-06 #

> kruskal.test(func_c$Ericoid.Mycorrhizal, func_c$Treament, data = func_c)

	Kruskal-Wallis rank sum test

data:  func_c$Ericoid.Mycorrhizal and func_c$Treament
Kruskal-Wallis chi-squared = 0.032212, df = 1, p-value = 0.8576

> kruskal.test(func_c$Ericoid.Mycorrhizal, func_c$Sampling.date, data = func_c)

	Kruskal-Wallis rank sum test

data:  func_c$Ericoid.Mycorrhizal and func_c$Sampling.date
Kruskal-Wallis chi-squared = 0.5154, df = 1, p-value = 0.4728


#### ECTOmycorrhizal ###
> kruskal.test(func_c$Ectomycorrhizal, func_c$Standort, data = func_c)

	Kruskal-Wallis rank sum test

data:  func_c$Ectomycorrhizal and func_c$Standort
Kruskal-Wallis chi-squared = 12.053, df = 1, p-value = 0.0005172  #

> kruskal.test(func_c$Ectomycorrhizal, func_c$Species, data = func_c)

	Kruskal-Wallis rank sum test

data:  func_c$Ectomycorrhizal and func_c$Species
Kruskal-Wallis chi-squared = 7.7401, df = 1, p-value = 0.005401 #

> kruskal.test(func_c$Ectomycorrhizal, func_c$Treament, data = func_c)

	Kruskal-Wallis rank sum test

data:  func_c$Ectomycorrhizal and func_c$Treament
Kruskal-Wallis chi-squared = 7.7951, df = 1, p-value = 0.005239 #

> kruskal.test(func_c$Ectomycorrhizal, func_c$Sampling.date, data = func_c)

	Kruskal-Wallis rank sum test

data:  func_c$Ectomycorrhizal and func_c$Sampling.date
Kruskal-Wallis chi-squared = 1.555, df = 1, p-value = 0.2124

#### Arbuskular #####
> kruskal.test(func_c$Arbuscular.Mycorrhizal, func_c$Standort, data = func_c)

	Kruskal-Wallis rank sum test

data:  func_c$Arbuscular.Mycorrhizal and func_c$Standort
Kruskal-Wallis chi-squared = 1.8312, df = 1, p-value = 0.176

> kruskal.test(func_c$Arbuscular.Mycorrhizal, func_c$Species, data = func_c)

	Kruskal-Wallis rank sum test

data:  func_c$Arbuscular.Mycorrhizal and func_c$Species
Kruskal-Wallis chi-squared = 0.82028, df = 1, p-value = 0.3651

> kruskal.test(func_c$Arbuscular.Mycorrhizal, func_c$Treament, data = func_c)

	Kruskal-Wallis rank sum test

data:  func_c$Arbuscular.Mycorrhizal and func_c$Treament
Kruskal-Wallis chi-squared = 0.075139, df = 1, p-value = 0.784

> kruskal.test(func_c$Arbuscular.Mycorrhizal, func_c$Sampling.date, data = func_c)

	Kruskal-Wallis rank sum test

data:  func_c$Arbuscular.Mycorrhizal and func_c$Sampling.date
Kruskal-Wallis chi-squared = 0.24553, df = 1, p-value = 0.6202

################### Phyla #############
## suffix x = abundance ; y = richness

### Site ####
$Ascomycota.x

	Kruskal-Wallis rank sum test

data:  Ascomycota.x by Standort
Kruskal-Wallis chi-squared = 26.561, df = 1, p-value = 2.554e-07


$Basidiomycota.x

	Kruskal-Wallis rank sum test

data:  Basidiomycota.x by Standort
Kruskal-Wallis chi-squared = 6.0193, df = 1, p-value = 0.01415

$Zygomycota.x

	Kruskal-Wallis rank sum test

data:  Zygomycota.x by Standort
Kruskal-Wallis chi-squared = 14.292, df = 1, p-value = 0.0001565


$Ascomycota.y

	Kruskal-Wallis rank sum test

data:  Ascomycota.y by Standort
Kruskal-Wallis chi-squared = 6.1762, df = 1, p-value = 0.01295


$Basidiomycota.y

	Kruskal-Wallis rank sum test

data:  Basidiomycota.y by Standort
Kruskal-Wallis chi-squared = 0.82031, df = 1, p-value = 0.3651

$Zygomycota.y

	Kruskal-Wallis rank sum test

data:  Zygomycota.y by Standort
Kruskal-Wallis chi-squared = 15.519, df = 1, p-value = 8.167e-05

##### Plant #####
$Ascomycota.x

	Kruskal-Wallis rank sum test

data:  Ascomycota.x by Species
Kruskal-Wallis chi-squared = 1.2002, df = 1, p-value = 0.2733


$Basidiomycota.x

	Kruskal-Wallis rank sum test

data:  Basidiomycota.x by Species
Kruskal-Wallis chi-squared = 0.32595, df = 1, p-value = 0.5681


$Zygomycota.x

	Kruskal-Wallis rank sum test

data:  Zygomycota.x by Species
Kruskal-Wallis chi-squared = 0.59526, df = 1, p-value = 0.4404


$Ascomycota.y

	Kruskal-Wallis rank sum test

data:  Ascomycota.y by Species
Kruskal-Wallis chi-squared = 2.083, df = 1, p-value = 0.1489


$Basidiomycota.y

	Kruskal-Wallis rank sum test

data:  Basidiomycota.y by Species
Kruskal-Wallis chi-squared = 2.77, df = 1, p-value = 0.09604

$Zygomycota.y

	Kruskal-Wallis rank sum test

data:  Zygomycota.y by Species
Kruskal-Wallis chi-squared = 1.2545, df = 1, p-value = 0.2627

### Treatment #######

$Ascomycota.x

	Kruskal-Wallis rank sum test

data:  Ascomycota.x by Treament
Kruskal-Wallis chi-squared = 2.473, df = 1, p-value = 0.1158


$Basidiomycota.x

	Kruskal-Wallis rank sum test

data:  Basidiomycota.x by Treament
Kruskal-Wallis chi-squared = 2.2387, df = 1, p-value = 0.1346

$Zygomycota.x

	Kruskal-Wallis rank sum test

data:  Zygomycota.x by Treament
Kruskal-Wallis chi-squared = 1.6253, df = 1, p-value = 0.2024


$Ascomycota.y

	Kruskal-Wallis rank sum test

data:  Ascomycota.y by Treament
Kruskal-Wallis chi-squared = 4.8371, df = 1, p-value = 0.02785


$Basidiomycota.y

	Kruskal-Wallis rank sum test

data:  Basidiomycota.y by Treament
Kruskal-Wallis chi-squared = 0.076033, df = 1, p-value = 0.7827

$Zygomycota.y

	Kruskal-Wallis rank sum test

data:  Zygomycota.y by Treament
Kruskal-Wallis chi-squared = 0.49442, df = 1, p-value = 0.482

##### Sampling date #######

$Ascomycota.x

	Kruskal-Wallis rank sum test

data:  Ascomycota.x by Sampling.date
Kruskal-Wallis chi-squared = 2.6688, df = 1, p-value = 0.1023


$Basidiomycota.x

	Kruskal-Wallis rank sum test

data:  Basidiomycota.x by Sampling.date
Kruskal-Wallis chi-squared = 0.059674, df = 1, p-value = 0.807

$Zygomycota.x

	Kruskal-Wallis rank sum test

data:  Zygomycota.x by Sampling.date
Kruskal-Wallis chi-squared = 8.683, df = 1, p-value = 0.003212


$Ascomycota.y

	Kruskal-Wallis rank sum test

data:  Ascomycota.y by Sampling.date
Kruskal-Wallis chi-squared = 1.9317, df = 1, p-value = 0.1646


$Basidiomycota.y

	Kruskal-Wallis rank sum test

data:  Basidiomycota.y by Sampling.date
Kruskal-Wallis chi-squared = 0.41396, df = 1, p-value = 0.52

$Zygomycota.y

	Kruskal-Wallis rank sum test

data:  Zygomycota.y by Sampling.date
Kruskal-Wallis chi-squared = 13.741, df = 1, p-value = 0.0002099


###########################################################################'
################ temperature 
> fit <- lm(minmaxdiff~variable, data = sum_wtemp_day)
> aov1 <- aov(fit)
> summary(aov1)
             Df Sum Sq Mean Sq F value   Pr(>F)    
variable      3  241.3   80.44   11.76 2.35e-07 ***
Residuals   348 2380.4    6.84                     
---
Signif. codes:  0 ‘***’ 0.001 ‘**’ 0.01 ‘*’ 0.05 ‘.’ 0.1 ‘ ’ 1
> grouptest <- HSD.test(fit, 'variable')
> grouptest
$`statistics`
   MSerror  Df     Mean       CV
  6.840354 348 2.227074 117.4369

$parameters
   test   name.t ntr StudentizedRange alpha
  Tukey variable   4         3.650774  0.05

$means
      minmaxdiff      std  r  Min   Max    Q25   Q50    Q75
Low_C   2.253837 2.837574 86 0.00 10.58 0.1925 0.930 3.1375
Low_W   3.521744 3.196423 86 0.01 13.45 0.5900 2.675 5.4075
UP_C    1.220444 1.649045 90 0.04  6.49 0.1600 0.460 1.4850
UP_W    1.971000 2.565021 90 0.06 11.16 0.2500 0.740 3.0925

$comparison
NULL

$groups
      minmaxdiff groups
Low_W   3.521744      a
Low_C   2.253837      b
UP_W    1.971000     bc
UP_C    1.220444      c
